# Supplementary material for: The Identification of the Biomarkers of Sheng-Ji Hua-Yu Formula Treated Diabetic Wound Healing Using Modular Pharmacology
Source: Front Pharmacol. 2021 Nov 16;12:726158. doi: 10.3389/fphar.2021.726158 (PMC8636748; doi:10.3389/fphar.2021.726158)
Supplement: Supplementary file 5 [file DataSheet2.XLS]

## Sheet: Sheet1
source	interaction	target
Alloisoimperatorin	A2ML1	target
Ammidin	A2ML1	target
alpha-humulene	UTP20	target
Skimmetin	A2ML1	target
Iva	UTP20	target
FER	A2ML1	target
Scopoletol	CALU	target
Scopoletol	A2ML1	target
Marmesine	A2ML1	target
Propylcyclopentane	UTP20	target
suberosin	A2ML1	target
suberosin	UTP20	target
desmodimiine	CALU	target
pyrene	UTP20	target
osthol	A2ML1	target
osthol	CALU	target
EEE	UTP20	target
paeonol	A2ML1	target
paeonol	UTP20	target
alpha-Curcumene	A2ML1	target
palmitic acid	UTP20	target
EIC	UTP20	target
Methyleugenol	A2ML1	target
Methyleugenol	CALU	target
()-Borneol	A2ML1	target
farnesol	A2ML1	target
eugenol	A2ML1	target
eugenol	UTP20	target
eugenol	CALU	target
beta-sitosterol	UTP20	target
coumarin	A2ML1	target
Stigmasterol	A2ML1	target
anethole	A2ML1	target
anethole	UTP20	target
Farnesene	A2ML1	target
delta-amorphene	A2ML1	target
oleic acid	UTP20	target
WLN: VHR	UTP20	target
(S)-Matsutake alcohol	UTP20	target
Hyacinthin	UTP20	target
trans-2-nonenal	UTP20	target
methyl salicylate	A2ML1	target
Linoleic	A2ML1	target
sucrose	A2ML1	target
stearic acid	UTP20	target
Butylacetat	UTP20	target
methyl palmitate	UTP20	target
beta-elemene	UTP20	target
muurolene	A2ML1	target
Tiglic acid	UTP20	target
EUG	A2ML1	target
(Z)-Ligustilide	A2ML1	target
(4S)-1-methyl-4-(6-methylhepta-1,5-dien-2-yl)cyclohexene	A2ML1	target
isopimpinellin	CALU	target
Prangenidin	A2ML1	target
3-Allyl-2-methoxyphenol	A2ML1	target
Osmanthuside H	UTP20	target
2,5-Dimethylpiazine	UTP20	target
Hexyl formate	UTP20	target
scopoline	UTP20	target
caryophellene	CALU	target
N-Undecyl Acetate	AR	target
1-Nonen-3-Ol	VDR	target
1-Nonen-3-Ol	CYP27B1	target
1-Nonen-3-Ol	GC	target
N-Methylephedrine	SLC6A3	target
N-Methylephedrine	ATF4	target
N-Methylephedrine	ADRA1A	target
N-Methylephedrine	ADRB2	target
N-Methylephedrine	IL2	target
N-Methylephedrine	ADRA2A	target
N-Methylephedrine	ATF3	target
N-Methylephedrine	TNF	target
N-Methylephedrine	ATF2	target
N-Methylephedrine	ATF1	target
N-Methylephedrine	ADRB1	target
N-Methylephedrine	NFATC1	target
N-Methylephedrine	JUN	target
N-Methylephedrine	SLC6A4	target
N-Methylephedrine	ACHE	target
N-Methylephedrine	ATF6	target
N-Methylephedrine	FOS	target
N-Methylephedrine	SLC6A2	target
N-Methylephedrine	DRD1	target
N-Methylephedrine	MAPK1	target
N-Methylephedrine	TH	target
N-Methylephedrine	PIK3R3	target
N-Methylephedrine	MAOB	target
N-Methylephedrine	PIK3R1	target
N-Methylephedrine	TAT	target
N-Methylephedrine	HTR2C	target
N-Methylephedrine	ADRA1D	target
N-Methylephedrine	DRD2	target
N-Methylephedrine	PAH	target
N-Methylephedrine	MAOA	target
N-Methylephedrine	GRIN2B	target
1-Tetradecanol	TRPV3	target
1-Tetradecanol	OPRK1	target
1-Tetradecanol	TRPM8	target
1-Tetradecanol	TRPA1	target
1-Tetradecanol	CACNB1	target
1-Tetradecanol	VCAM1	target
1-Tetradecanol	CHRNA7	target
1-Tetradecanol	SLC29A1	target
1-Tetradecanol	CACNA1S	target
1-Tetradecanol	CACNA1C	target
1-Tetradecanol	CHRNB2	target
1-Tetradecanol	KCNJ5	target
1-Tetradecanol	SLC29A2	target
1-Tetradecanol	HTR3E	target
1-Tetradecanol	HTR3A	target
1-Tetradecanol	GABRA1	target
1-Tetradecanol	CHRNA9	target
1-Tetradecanol	CHRNA5	target
1-Tetradecanol	CACNG1	target
1-Tetradecanol	ADRA1B	target
1-Tetradecanol	KCNMA1	target
1-Tetradecanol	SCN11A	target
1-Tetradecanol	ABAT	target
1-Tetradecanol	SCN10A	target
1-Tetradecanol	ALDH5A1	target
1-Tetradecanol	HDAC9	target
1-Tetradecanol	TYR	target
1-Tetradecanol	SCN9A	target
1-Tetradecanol	HDAC2	target
1-Heptadecanol	TRPV3	target
1-Heptadecanol	OPRK1	target
1-Heptadecanol	TRPM8	target
1-Heptadecanol	TRPA1	target
1-Heptadecanol	CACNB1	target
1-Heptadecanol	VCAM1	target
1-Heptadecanol	CHRNA7	target
1-Heptadecanol	SLC29A1	target
1-Heptadecanol	CACNA1S	target
1-Heptadecanol	CACNA1C	target
1-Heptadecanol	CHRNB2	target
1-Heptadecanol	KCNJ5	target
1-Heptadecanol	SLC29A2	target
1-Heptadecanol	HTR3E	target
1-Heptadecanol	HTR3A	target
1-Heptadecanol	GABRA1	target
1-Heptadecanol	CHRNA9	target
1-Heptadecanol	CHRNA5	target
1-Heptadecanol	CACNG1	target
1-Heptadecanol	ADRA1B	target
1-Heptadecanol	KCNMA1	target
1-Heptadecanol	SCN11A	target
1-Heptadecanol	ABAT	target
1-Heptadecanol	SCN10A	target
1-Heptadecanol	ALDH5A1	target
1-Heptadecanol	HDAC9	target
1-Heptadecanol	TYR	target
1-Heptadecanol	SCN9A	target
1-Heptadecanol	HDAC2	target
Octanol	TRPV3	target
Octanol	OPRK1	target
Octanol	TRPM8	target
Octanol	TRPA1	target
Octanol	SCN11A	target
Octanol	ABAT	target
Octanol	SCN10A	target
Octanol	ALDH5A1	target
Octanol	HDAC9	target
Octanol	TYR	target
Octanol	SCN9A	target
Octanol	HDAC2	target
Beta-Elemene	KCNA3	target
Beta-Elemene	PRKAB1	target
Beta-Elemene	ADH1A	target
Beta-Elemene	KCNA1	target
Beta-Elemene	TPO	target
Beta-Elemene	CAT	target
Beta-Elemene	ADH1B	target
Beta-Elemene	ADH1C	target
Beta-Elemene	RNASE1	target
Beta-Elemene	ALDH2	target
Beta-Elemene	KCNQ1	target
Exaltolide	AR	target
Alpha-Phellandrene	KCNA3	target
Alpha-Phellandrene	PRKAB1	target
Alpha-Phellandrene	ADH1A	target
Alpha-Phellandrene	KCNA1	target
Alpha-Phellandrene	TPO	target
Alpha-Phellandrene	CAT	target
Alpha-Phellandrene	ADH1B	target
Alpha-Phellandrene	ADH1C	target
Alpha-Phellandrene	RNASE1	target
Alpha-Phellandrene	ALDH2	target
Alpha-Phellandrene	KCNQ1	target
1-Tetradecene	KCNA3	target
1-Tetradecene	PRKAB1	target
1-Tetradecene	ADH1A	target
1-Tetradecene	KCNA1	target
1-Tetradecene	TPO	target
1-Tetradecene	CAT	target
1-Tetradecene	ADH1B	target
1-Tetradecene	ADH1C	target
1-Tetradecene	RNASE1	target
1-Tetradecene	ALDH2	target
1-Tetradecene	KCNQ1	target
1,4,7-Tridecatriene	KCNA3	target
1,4,7-Tridecatriene	PRKAB1	target
1,4,7-Tridecatriene	ADH1A	target
1,4,7-Tridecatriene	KCNA1	target
1,4,7-Tridecatriene	TPO	target
1,4,7-Tridecatriene	CAT	target
1,4,7-Tridecatriene	ADH1B	target
1,4,7-Tridecatriene	ADH1C	target
1,4,7-Tridecatriene	RNASE1	target
1,4,7-Tridecatriene	ALDH2	target
1,4,7-Tridecatriene	KCNQ1	target
1-Monolinolein	TRPV1	target
1-Monolinolein	AR	target
1-Monolinolein	NR3C1	target
1-Monolinolein	FADS2	target
1-Monolinolein	FADS1	target
1-Monolinolein	PTGS1	target
1-Monolinolein	PTGS2	target
1-Monolinolein	CYP19A1	target
Elemene	KCNA3	target
Elemene	PRKAB1	target
Elemene	ADH1A	target
Elemene	KCNA1	target
Elemene	TPO	target
Elemene	CAT	target
Elemene	ADH1B	target
Elemene	ADH1C	target
Elemene	RNASE1	target
Elemene	ALDH2	target
Elemene	KCNQ1	target
Camphene	KCNA3	target
Camphene	PRKAB1	target
Camphene	ADH1A	target
Camphene	KCNA1	target
Camphene	TPO	target
Camphene	CAT	target
Camphene	ADH1B	target
Camphene	ADH1C	target
Camphene	RNASE1	target
Camphene	ALDH2	target
Camphene	KCNQ1	target
20-Hexadecanoylingenol	PRKCA	target
20-Hexadecanoylingenol	PRKCD	target
P-Cymene	F2	target
Alpha-Humulene	KCNA3	target
Alpha-Humulene	PRKAB1	target
Alpha-Humulene	ADH1A	target
Alpha-Humulene	KCNA1	target
Alpha-Humulene	TPO	target
Alpha-Humulene	CAT	target
Alpha-Humulene	ADH1B	target
Alpha-Humulene	ADH1C	target
Alpha-Humulene	RNASE1	target
Alpha-Humulene	ALDH2	target
Alpha-Humulene	KCNQ1	target
Trans-Beta-Farnesene	KCNA3	target
Trans-Beta-Farnesene	PRKAB1	target
Trans-Beta-Farnesene	ADH1A	target
Trans-Beta-Farnesene	KCNA1	target
Trans-Beta-Farnesene	TPO	target
Trans-Beta-Farnesene	CAT	target
Trans-Beta-Farnesene	ADH1B	target
Trans-Beta-Farnesene	ADH1C	target
Trans-Beta-Farnesene	RNASE1	target
Trans-Beta-Farnesene	ALDH2	target
Trans-Beta-Farnesene	KCNQ1	target
(S)-Carvone	ESR1	target
(S)-Carvone	PGR	target
(S)-Carvone	OPRK1	target
(S)-Carvone	NR3C2	target
(S)-Carvone	PDE5A	target
(S)-Carvone	PDE4A	target
(S)-Carvone	RYR1	target
(S)-Carvone	ADORA2A	target
(S)-Carvone	ITPR1	target
(S)-Carvone	PDE6A	target
(S)-Carvone	PRKDC	target
(S)-Carvone	PIK3CD	target
(S)-Carvone	PGD	target
(S)-Carvone	PIK3CA	target
(S)-Carvone	PDE4D	target
(S)-Carvone	PIK3CB	target
(S)-Carvone	ITPR3	target
(S)-Carvone	ATM	target
(S)-Carvone	PDE6B	target
(S)-Carvone	ADORA1	target
(S)-Carvone	CYP19A1	target
(S)-Carvone	NT5E	target
(S)-Carvone	HDAC2	target
(S)-Carvone	RIPK1	target
(S)-Carvone	PIK3R1	target
(S)-Carvone	WNT4	target
(S)-Carvone	TACR2	target
(S)-Carvone	AMPD3	target
(S)-Carvone	CX3CR1	target
(S)-Carvone	ADA	target
(S)-Carvone	AR	target
(S)-Carvone	NR3C1	target
(S)-Carvone	ANXA1	target
1-Pentadecene	KCNA3	target
1-Pentadecene	PRKAB1	target
1-Pentadecene	ADH1A	target
1-Pentadecene	KCNA1	target
1-Pentadecene	TPO	target
1-Pentadecene	CAT	target
1-Pentadecene	ADH1B	target
1-Pentadecene	ADH1C	target
1-Pentadecene	RNASE1	target
1-Pentadecene	ALDH2	target
1-Pentadecene	KCNQ1	target
Monomethyl-Cis-Hinokiresinol	ESR2	target
Monomethyl-Cis-Hinokiresinol	ESR1	target
Scopoletin	COMT	target
Angelicin	ANPEP	target
Angelicin	ESR1	target
Angelicin	PGR	target
Angelicin	ABCC2	target
Angelicin	AKT1	target
Angelicin	ACVR1	target
Angelicin	ACVRL1	target
Angelicin	PRKAA1	target
Angelicin	ABL1	target
Angelicin	ABCA1	target
Angelicin	APAF1	target
Angelicin	ALK	target
Angelicin	ABCB11	target
Angelicin	ABCB1	target
Angelicin	ARAF	target
Angelicin	VDR	target
Angelicin	CYP27B1	target
Angelicin	GC	target
Angelicin	AR	target
Angelicin	NR3C1	target
Humulene	KCNA3	target
Humulene	PRKAB1	target
Humulene	ADH1A	target
Humulene	KCNA1	target
Humulene	TPO	target
Humulene	CAT	target
Humulene	ADH1B	target
Humulene	ADH1C	target
Humulene	RNASE1	target
Humulene	ALDH2	target
Humulene	KCNQ1	target
Methylcyclohexane	KCNA3	target
Methylcyclohexane	PRKAB1	target
Methylcyclohexane	ADH1A	target
Methylcyclohexane	KCNA1	target
Methylcyclohexane	TPO	target
Methylcyclohexane	CAT	target
Methylcyclohexane	ADH1B	target
Methylcyclohexane	ADH1C	target
Methylcyclohexane	RNASE1	target
Methylcyclohexane	ALDH2	target
Methylcyclohexane	KCNQ1	target
Sendanone Acetate	NR3C1	target
Lauric Acid, Ethyl Ester	AR	target
Lauric Acid, Ethyl Ester	CHRM1	target
Lauric Acid, Ethyl Ester	TYR	target
Lauric Acid, Ethyl Ester	CHRM2	target
Limonene	KCNA3	target
Limonene	PRKAB1	target
Limonene	ADH1A	target
Limonene	KCNA1	target
Limonene	TPO	target
Limonene	CAT	target
Limonene	ADH1B	target
Limonene	ADH1C	target
Limonene	RNASE1	target
Limonene	ALDH2	target
Limonene	KCNQ1	target
Limonene	ESR1	target
Limonene	PGR	target
Limonene	OPRK1	target
Limonene	NR3C2	target
L-Carvone	ESR1	target
L-Carvone	PGR	target
L-Carvone	OPRK1	target
L-Carvone	NR3C2	target
L-Carvone	PDE5A	target
L-Carvone	PDE4A	target
L-Carvone	RYR1	target
L-Carvone	ADORA2A	target
L-Carvone	ITPR1	target
L-Carvone	PDE6A	target
L-Carvone	PRKDC	target
L-Carvone	PIK3CD	target
L-Carvone	PGD	target
L-Carvone	PIK3CA	target
L-Carvone	PDE4D	target
L-Carvone	PIK3CB	target
L-Carvone	ITPR3	target
L-Carvone	ATM	target
L-Carvone	PDE6B	target
L-Carvone	ADORA1	target
L-Carvone	CYP19A1	target
L-Carvone	NT5E	target
L-Carvone	HDAC2	target
L-Carvone	RIPK1	target
L-Carvone	PIK3R1	target
L-Carvone	WNT4	target
L-Carvone	TACR2	target
L-Carvone	AMPD3	target
L-Carvone	CX3CR1	target
L-Carvone	ADA	target
L-Carvone	AR	target
L-Carvone	NR3C1	target
L-Carvone	ANXA1	target
Alpha-Pinene	KCNA3	target
Alpha-Pinene	PRKAB1	target
Alpha-Pinene	ADH1A	target
Alpha-Pinene	KCNA1	target
Alpha-Pinene	TPO	target
Alpha-Pinene	CAT	target
Alpha-Pinene	ADH1B	target
Alpha-Pinene	ADH1C	target
Alpha-Pinene	RNASE1	target
Alpha-Pinene	ALDH2	target
Alpha-Pinene	KCNQ1	target
Alpha-Pinene	RBP3	target
Alpha-Pinene	ESR1	target
Alpha-Pinene	PGR	target
Alpha-Pinene	OPRK1	target
Alpha-Pinene	ALDH1A1	target
Alpha-Pinene	NR3C2	target
Umbelliferone	VKORC1	target
Umbelliferone	NQO1	target
Terpinen-4-Ol	ESR1	target
Terpinen-4-Ol	PGR	target
Terpinen-4-Ol	WNT4	target
Terpinen-4-Ol	AR	target
Terpinen-4-Ol	NR3C1	target
Terpinen-4-Ol	VDR	target
P-Cymen-2-Ol	TNF	target
P-Cymen-2-Ol	ACHE	target
P-Cymen-2-Ol	GABRA1	target
P-Cymen-2-Ol	BCHE	target
P-Cymen-2-Ol	PDE4D	target
P-Cymen-2-Ol	LTA	target
P-Cymen-2-Ol	RXRA	target
P-Cymen-2-Ol	SLC6A3	target
P-Cymen-2-Ol	DRD2	target
P-Cymen-2-Ol	SLC6A4	target
P-Cymen-2-Ol	DRD4	target
P-Cymen-2-Ol	HTR7	target
P-Cymen-2-Ol	HTR1A	target
P-Cymen-2-Ol	DBH	target
P-Cymen-2-Ol	DRD3	target
P-Cymen-2-Ol	ALOX5	target
P-Cymen-2-Ol	DRD5	target
P-Cymen-2-Ol	DRD1	target
P-Cymen-2-Ol	SLC6A2	target
Beta-Pinene	KCNA3	target
Beta-Pinene	PRKAB1	target
Beta-Pinene	ADH1A	target
Beta-Pinene	KCNA1	target
Beta-Pinene	TPO	target
Beta-Pinene	CAT	target
Beta-Pinene	ADH1B	target
Beta-Pinene	ADH1C	target
Beta-Pinene	RNASE1	target
Beta-Pinene	ALDH2	target
Beta-Pinene	KCNQ1	target
Camphor	AKR1C2	target
Camphor	COX5A	target
Camphor	AR	target
Camphor	COX4I1	target
Camphor	ADH1C	target
Camphor	CES1	target
Camphor	NR1H4	target
7-Demethylsuberosin	VKORC1	target
7-Demethylsuberosin	NQO1	target
Lauric Acid, Methyl Ester	SCN11A	target
Lauric Acid, Methyl Ester	ABAT	target
Lauric Acid, Methyl Ester	AKR1C2	target
Lauric Acid, Methyl Ester	SCN10A	target
Lauric Acid, Methyl Ester	ALDH5A1	target
Lauric Acid, Methyl Ester	COX5A	target
Lauric Acid, Methyl Ester	AR	target
Lauric Acid, Methyl Ester	COX4I1	target
Lauric Acid, Methyl Ester	HDAC9	target
Lauric Acid, Methyl Ester	TYR	target
Lauric Acid, Methyl Ester	SCN9A	target
Lauric Acid, Methyl Ester	ADH1C	target
Lauric Acid, Methyl Ester	CES1	target
Lauric Acid, Methyl Ester	HDAC2	target
Lauric Acid, Methyl Ester	NR1H4	target
Phenethyl Alcohol	PDE5A	target
Phenethyl Alcohol	PDE4A	target
Phenethyl Alcohol	ADA	target
Phenethyl Alcohol	DGUOK	target
Phenethyl Alcohol	XDH	target
Phenethyl Alcohol	ADORA1	target
Phenethyl Alcohol	PLAT	target
Phenethyl Alcohol	THBD	target
Phenethyl Alcohol	PPARG	target
Phenethyl Alcohol	BCL2	target
Phenethyl Alcohol	FABP2	target
Phenethyl Alcohol	CFTR	target
Phenethyl Alcohol	PTGS1	target
Phenethyl Alcohol	PTGS2	target
Undecene	KCNA3	target
Undecene	PRKAB1	target
Undecene	ADH1A	target
Undecene	KCNA1	target
Undecene	TPO	target
Undecene	CAT	target
Undecene	ADH1B	target
Undecene	ADH1C	target
Undecene	RNASE1	target
Undecene	ALDH2	target
Undecene	KCNQ1	target
Trans-Caryophyllene	KCNA3	target
Trans-Caryophyllene	PRKAB1	target
Trans-Caryophyllene	ADH1A	target
Trans-Caryophyllene	KCNA1	target
Trans-Caryophyllene	TPO	target
Trans-Caryophyllene	CAT	target
Trans-Caryophyllene	ADH1B	target
Trans-Caryophyllene	ADH1C	target
Trans-Caryophyllene	RNASE1	target
Trans-Caryophyllene	ALDH2	target
Trans-Caryophyllene	KCNQ1	target
Nerolidol	ESR1	target
Nerolidol	PGR	target
Nerolidol	WNT4	target
Acetoin	AR	target
Acetoin	ABAT	target
Acetoin	SLC16A1	target
Acetoin	SLC16A7	target
Acetoin	PKM	target
Acetoin	PKLR	target
Myrcene	KCNA3	target
Myrcene	PRKAB1	target
Myrcene	ADH1A	target
Myrcene	KCNA1	target
Myrcene	TPO	target
Myrcene	CAT	target
Myrcene	ADH1B	target
Myrcene	ADH1C	target
Myrcene	RNASE1	target
Myrcene	ALDH2	target
Myrcene	KCNQ1	target
Oxyphyllacinol	CHRM3	target
Oxyphyllacinol	ESR2	target
Oxyphyllacinol	OPRD1	target
Oxyphyllacinol	ESR1	target
Oxyphyllacinol	HTR2C	target
Oxyphyllacinol	OPRK1	target
Oxyphyllacinol	SLC6A4	target
Oxyphyllacinol	OPRM1	target
Oxyphyllacinol	NR1I2	target
Oxyphyllacinol	ALOX5	target
Oxyphyllacinol	SLC6A2	target
10-Undecenoic Acid	RXRB	target
10-Undecenoic Acid	RARRES1	target
10-Undecenoic Acid	TRPV1	target
10-Undecenoic Acid	RARG	target
10-Undecenoic Acid	PPARG	target
10-Undecenoic Acid	RARB	target
10-Undecenoic Acid	FADS2	target
10-Undecenoic Acid	FADS1	target
10-Undecenoic Acid	PPARD	target
10-Undecenoic Acid	PTGS1	target
10-Undecenoic Acid	ACSL4	target
10-Undecenoic Acid	PTGS2	target
10-Undecenoic Acid	ALDH1A1	target
10-Undecenoic Acid	RARA	target
10-Undecenoic Acid	RXRA	target
10-Undecenoic Acid	IL1B	target
10-Undecenoic Acid	TNF	target
10-Undecenoic Acid	SLC9A1	target
10-Undecenoic Acid	IL13	target
10-Undecenoic Acid	SCN11A	target
10-Undecenoic Acid	ABAT	target
10-Undecenoic Acid	F12	target
10-Undecenoic Acid	AKR1C2	target
10-Undecenoic Acid	SCN10A	target
10-Undecenoic Acid	ALDH5A1	target
10-Undecenoic Acid	COX5A	target
10-Undecenoic Acid	AR	target
10-Undecenoic Acid	COX4I1	target
10-Undecenoic Acid	HDAC9	target
10-Undecenoic Acid	TYR	target
10-Undecenoic Acid	SCN9A	target
10-Undecenoic Acid	ADH1C	target
10-Undecenoic Acid	CES1	target
10-Undecenoic Acid	HDAC2	target
10-Undecenoic Acid	NR1H4	target
Octadecanol	TRPV3	target
Octadecanol	OPRK1	target
Octadecanol	TRPM8	target
Octadecanol	TRPA1	target
Octadecanol	SCN11A	target
Octadecanol	ABAT	target
Octadecanol	SCN10A	target
Octadecanol	ALDH5A1	target
Octadecanol	HDAC9	target
Octadecanol	TYR	target
Octadecanol	SCN9A	target
Octadecanol	HDAC2	target
1-Methyl-2-[(Z)-6-Pentadecenyl]-4(1h)-Quinolone	HTR4	target
1-Methyl-2-[(Z)-6-Pentadecenyl]-4(1h)-Quinolone	PROS1	target
1-Methyl-2-[(Z)-6-Pentadecenyl]-4(1h)-Quinolone	HTR1B	target
1-Methyl-2-[(Z)-6-Pentadecenyl]-4(1h)-Quinolone	F7	target
1-Methyl-2-[(Z)-6-Pentadecenyl]-4(1h)-Quinolone	F9	target
1-Methyl-2-[(Z)-6-Pentadecenyl]-4(1h)-Quinolone	F10	target
1-Methyl-2-[(Z)-6-Pentadecenyl]-4(1h)-Quinolone	VKORC1	target
1-Methyl-2-[(Z)-6-Pentadecenyl]-4(1h)-Quinolone	JUN	target
1-Methyl-2-[(Z)-6-Pentadecenyl]-4(1h)-Quinolone	PROC	target
1-Methyl-2-[(Z)-6-Pentadecenyl]-4(1h)-Quinolone	OPRM1	target
1-Methyl-2-[(Z)-6-Pentadecenyl]-4(1h)-Quinolone	AGTR2	target
1-Methyl-2-[(Z)-6-Pentadecenyl]-4(1h)-Quinolone	BGLAP	target
1-Methyl-2-[(Z)-6-Pentadecenyl]-4(1h)-Quinolone	PTGS1	target
1-Methyl-2-[(Z)-6-Pentadecenyl]-4(1h)-Quinolone	HTR1A	target
1-Methyl-2-[(Z)-6-Pentadecenyl]-4(1h)-Quinolone	PTGS2	target
1-Methyl-2-[(Z)-6-Pentadecenyl]-4(1h)-Quinolone	HTR3A	target
1-Methyl-2-[(Z)-6-Pentadecenyl]-4(1h)-Quinolone	GABRA1	target
1-Methyl-2-[(Z)-6-Pentadecenyl]-4(1h)-Quinolone	NQO1	target
1-Methyl-2-[(Z)-6-Pentadecenyl]-4(1h)-Quinolone	AGTR1	target
1-Methyl-2-[(Z)-6-Pentadecenyl]-4(1h)-Quinolone	F2	target
1-Methyl-2-[(Z)-6-Pentadecenyl]-4(1h)-Quinolone	AGT	target
1-Methyl-2-[(Z)-6-Pentadecenyl]-4(1h)-Quinolone	AVP	target
1-Methyl-2-[(Z)-6-Pentadecenyl]-4(1h)-Quinolone	DAB2	target
1-Methyl-2-[(Z)-6-Pentadecenyl]-4(1h)-Quinolone	MGP	target
1-Methyl-2-[(Z)-6-Pentadecenyl]-4(1h)-Quinolone	F3	target
1-Methyl-2-[(Z)-6-Pentadecenyl]-4(1h)-Quinolone	WLS	target
Bornyl Acetate	AR	target
citric acid	PTH	target
citric acid	TAC1	target
citric acid	NAT1	target
Crysophanol	PTH	target
MAE	NAT1	target
MAE	TAC1	target
OXL	PTH	target
OXL	NAT1	target
OXL	TAC1	target
OXL	PGLYRP1	target
β-sitosterol	PTH	target
(+)-Catechin-pentaacetate	PTH	target
(-)-Epicatechin-pentaacetate	PTH	target
EUPATIN	PTH	target
5-Carboxy-7-hydroxy-2-methyl-benzopyran-gamma-one	PTH	target
Chrysophanol glucoside	PTH	target
gallocatechin	PTH	target
1,8-dihydroxy-3-methoxy-2,6-dimethyl-9,10-anthraquinone	PTH	target
Physcion-9-O-beta-D-glucopyranoside_qt	PTH	target
ZINC04081604	PTH	target
5-[(Z)-2-(3-hydroxy-4-methoxy-phenyl)vinyl]resorcinol	PTH	target
rhein	PTH	target
Serotonin	PTH	target
Toralactone	PTH	target
PIT	PTH	target
1-O-Galloyl-glycerol	PTH	target
laccaic acid D	PTH	target
cinnamic acid	PTH	target
cinnamic acid	NAT1	target
Daucosterol_qt	PTH	target
DMR	NAT1	target
DMR	PTH	target
DMR	TAC1	target
10beta-Hydroxy-6beta-isobutyrylfuranoeremophilane	PTH	target
DLA	PTH	target
DLA	NAT1	target
DLA	BDNF	target
DLA	TAC1	target
DLA	PGLYRP1	target
RHAPONTIN	PTH	target
succinic acid	NAT1	target
succinic acid	BDNF	target
succinic acid	TAC1	target
succinic acid	PTH	target
beta-sitosterol	PTH	target
beta-sitosterol	ANG	target
aloe-emodin	PTH	target
aloe-emodin	ANG	target
emodin	PTH	target
Physcion	PTH	target
3,4,5-trihydroxybenzoic acid	PTH	target
(-)-catechin	PTH	target
3-Hydroxy-25-Norfriedel-3,1	TRPV1	target
3-Hydroxy-25-Norfriedel-3,1	NOS2	target
3-Hydroxy-25-Norfriedel-3,1	AR	target
3-Hydroxy-25-Norfriedel-3,1	NR3C1	target
3-Hydroxy-25-Norfriedel-3,1	FADS2	target
3-Hydroxy-25-Norfriedel-3,1	FADS1	target
3-Hydroxy-25-Norfriedel-3,1	PTGS1	target
3-Hydroxy-25-Norfriedel-3,1	PTGS2	target
3-Hydroxy-25-Norfriedel-3,1	HSD11B1	target
3-Hydroxy-25-Norfriedel-3,1	ANXA1	target
3-Hydroxy-25-Norfriedel-3,1	CYP19A1	target
5-Acetyl-7-Hydroxy-2-Methylbenzopyran-Gamma-One	VKORC1	target
Rheinoside A	TOP2A	target
3-Hydroxy-25-Norfriedel-3,1	HTR4	target
3-Hydroxy-25-Norfriedel-3,1	PROS1	target
3-Hydroxy-25-Norfriedel-3,1	HTR1B	target
3-Hydroxy-25-Norfriedel-3,1	F7	target
3-Hydroxy-25-Norfriedel-3,1	F9	target
3-Hydroxy-25-Norfriedel-3,1	F10	target
3-Hydroxy-25-Norfriedel-3,1	VKORC1	target
3-Hydroxy-25-Norfriedel-3,1	JUN	target
3-Hydroxy-25-Norfriedel-3,1	PROC	target
3-Hydroxy-25-Norfriedel-3,1	OPRM1	target
3-Hydroxy-25-Norfriedel-3,1	AGTR2	target
3-Hydroxy-25-Norfriedel-3,1	BGLAP	target
3-Hydroxy-25-Norfriedel-3,1	HTR1A	target
3-Hydroxy-25-Norfriedel-3,1	HTR3A	target
3-Hydroxy-25-Norfriedel-3,1	GABRA1	target
3-Hydroxy-25-Norfriedel-3,1	NQO1	target
3-Hydroxy-25-Norfriedel-3,1	AGTR1	target
3-Hydroxy-25-Norfriedel-3,1	F2	target
3-Hydroxy-25-Norfriedel-3,1	AGT	target
3-Hydroxy-25-Norfriedel-3,1	AVP	target
3-Hydroxy-25-Norfriedel-3,1	DAB2	target
3-Hydroxy-25-Norfriedel-3,1	MGP	target
3-Hydroxy-25-Norfriedel-3,1	F3	target
3-Hydroxy-25-Norfriedel-3,1	WLS	target
3,4,5-Trihydroxybenzoic Acid	PTGS1	target
3,4,5-Trihydroxybenzoic Acid	PTGS2	target
5-Carboxy-7-Hydroxy-2-Methyl-Benzopyran-Gamma-One	S100P	target
5-Carboxy-7-Hydroxy-2-Methyl-Benzopyran-Gamma-One	KCNMA1	target
Gallicacid	PPP2CA	target
Gallicacid	PRKCA	target
Gallicacid	NR1I2	target
Gallicacid	ALOX5	target
Gallicacid	PRKCB	target
Gallicacid	PTGS1	target
Gallicacid	PTGS2	target
Gallocatechin	SOAT1	target
Gallocatechin	MTTP	target
Gallocatechin	CNR2	target
Gallocatechin	PPP2CA	target
Gallocatechin	PRKCA	target
Gallocatechin	NR1I2	target
Gallocatechin	CNR1	target
Gallocatechin	ALOX5	target
Gallocatechin	PRKCB	target
Epicatechin	SOAT1	target
Epicatechin	MTTP	target
Epicatechin	CNR2	target
Epicatechin	PPP2CA	target
Epicatechin	PRKCA	target
Epicatechin	NR1I2	target
Epicatechin	CNR1	target
Epicatechin	ALOX5	target
Epicatechin	PRKCB	target
Palmidin C	ESR1	target
Progesterone	ESR1	target
Progesterone	PGR	target
Progesterone	OPRK1	target
Progesterone	NR3C2	target
Progesterone	AR	target
Progesterone	PDE5A	target
Progesterone	PDE4A	target
Progesterone	RYR1	target
Progesterone	ADORA2A	target
Progesterone	ITPR1	target
Progesterone	PDE6A	target
Progesterone	PRKDC	target
Progesterone	PIK3CD	target
Progesterone	PGD	target
Progesterone	PIK3CA	target
Progesterone	PDE4D	target
Progesterone	PIK3CB	target
Progesterone	ITPR3	target
Progesterone	ATM	target
Progesterone	PDE6B	target
Progesterone	ADORA1	target
Progesterone	CYP19A1	target
Progesterone	NT5E	target
Progesterone	HDAC2	target
Progesterone	RIPK1	target
Progesterone	PIK3R1	target
Progesterone	WNT4	target
Progesterone	TACR2	target
Progesterone	AMPD3	target
Progesterone	CX3CR1	target
Progesterone	ADA	target
Progesterone	PRLR	target
Progesterone	NR3C1	target
Progesterone	ANXA1	target
Rhapontisterone	ESR1	target
Rhapontisterone	PTGER1	target
Rhapontisterone	PTGER4	target
Rhapontisterone	PGR	target
Rhapontisterone	AR	target
Rhapontisterone	NR3C1	target
Rhapontisterone	PTGIR	target
Rhapontisterone	OPRK1	target
Rhapontisterone	PTGER2	target
Rhapontisterone	PTGER3	target
Rhapontisterone	PTGFR	target
Rhapontisterone	ANXA1	target
Rhapontisterone	NR3C2	target
Serotonine	SMPD1	target
Serotonine	HTR2A	target
Serotonine	CHRM3	target
Serotonine	CHRM1	target
Serotonine	HTR1B	target
Serotonine	HTR6	target
Serotonine	HTR2C	target
Serotonine	HTR1D	target
Serotonine	CHRM5	target
Serotonine	HRH4	target
Serotonine	HRH1	target
Serotonine	HTR3A	target
Serotonine	CHRM2	target
Serotonine	CHRM4	target
Serotonine	SLC6A3	target
Serotonine	ADRA1A	target
Serotonine	ADRB2	target
Serotonine	ADRA2A	target
Serotonine	TH	target
Serotonine	ADRB1	target
Serotonine	TPH1	target
Serotonine	ADRA1D	target
Serotonine	DRD2	target
Serotonine	PAH	target
Serotonine	SLC6A4	target
Serotonine	DRD4	target
Serotonine	HTR7	target
Serotonine	HTR1A	target
Serotonine	ADRA1B	target
Serotonine	ADRA2C	target
Serotonine	DBH	target
Serotonine	DRD3	target
Serotonine	DRD5	target
Serotonine	NOS3	target
Serotonine	DRD1	target
Serotonine	ADRB3	target
Serotonine	ADRA2B	target
Serotonine	SLC6A2	target
Serotonine	CALR	target
Serotonine	MTNR1A	target
Serotonine	ESR1	target
Serotonine	CHRNA7	target
Serotonine	MTNR1B	target
Serotonine	GSK3B	target
Serotonine	MPO	target
Serotonine	CHRNB2	target
Serotonine	GRIN2B	target
Serotonine	GSTP1	target
Serotonine	CHAT	target
Serotonine	CHRNA9	target
Serotonine	CALM3	target
Serotonine	CYP19A1	target
Serotonine	CHRNA5	target
Serotonine	EPX	target
Emodin	ESR1	target
Chrysophanol	CFTR	target
Chrysophanol	KCNE2	target
Emodin Anthrone	ESR1	target
2-Methyl Cardol	ADRA1A	target
2-Methyl Cardol	ESR2	target
2-Methyl Cardol	ADRA2A	target
2-Methyl Cardol	ESR1	target
2-Methyl Cardol	ADRA1D	target
2-Methyl Cardol	ADRA1B	target
2-Methyl Cardol	ADRA2C	target
2-Methyl Cardol	ADRA2B	target
2-Methyl Cardol	CHRNA7	target
2-Methyl Cardol	INS	target
2-Methyl Cardol	CALCA	target
Procyanidin B-5,4'-O-Gallate	SOAT1	target
Procyanidin B-5,5'-O-Gallate	MTTP	target
protocatechuic acid	A2ML1	target
protocatechuic acid	UTP20	target
[(3R)-3,7-dimethylocta-1,6-dien-3-yl] acetate	UTP20	target
EIC	UTP20	target
1,2,5,6-tetrahydrotanshinone	CALU	target
beta-Chamigrene	A2ML1	target
cyanidol	A2ML1	target
cyanidol	CALU	target
sugiol	CALU	target
caffeic acid	A2ML1	target
caffeic acid	UTP20	target
Dehydrotanshinone II A	A2ML1	target
succinic acid	S100A1	target
succinic acid	UTP20	target
L-Serin	S100A1	target
L-Serin	UTP20	target
PHA	A2ML1	target
LPG	UTP20	target
Physcion	CALU	target
GLY	SFMBT1	target
GLY	A2ML1	target
GLY	S100A1	target
GLY	CALU	target
GLY	UTP20	target
ursolic acid	UTP20	target
Gulutamine	S100A1	target
Gulutamine	UTP20	target
h-Met-h	S100A1	target
DTY	A2ML1	target
isoferulic acid	A2ML1	target
luteolin	A2ML1	target
luteolin	UTP20	target
Prolinum	UTP20	target
8-isopropylidene-1,5-dimethylcyclodeca-1,5-diene	A2ML1	target
ASI	S100A1	target
ASI	UTP20	target
L-Valin	S100A1	target
L-Valin	A2ML1	target
oleic acid	UTP20	target
palmitic acid	UTP20	target
(E)-3-(3-hydroxy-4,5-dimethoxy-phenyl)acrylic acid	A2ML1	target
(E)-3-(3-hydroxy-4,5-dimethoxy-phenyl)acrylic acid	CALU	target
5,6-dihydroxy-7-isopropyl-1,1-dimethyl-2,3-dihydrophenanthren-4-one	CALU	target
1,2-DT-Quinone	A2ML1	target
1,2-DT-Quinone	CALU	target
1,2-DT-Quinone	UTP20	target
Dehydromiltirone	A2ML1	target
1-ketoisocryptotanshinone	A2ML1	target
1-ketoisocryptotanshinone	CALU	target
1-ketoisocryptotanshinone	UTP20	target
2-isopropyl-8-methylphenanthrene-3,4-dione	A2ML1	target
3α-hydroxytanshinoneⅡa	UTP20	target
3beta-Hydroxytanshinone IIA	UTP20	target
4-methylenemiltirone	A2ML1	target
4-methylenemiltirone	CALU	target
2-(4-hydroxy-3-methoxyphenyl)-5-(3-hydroxypropyl)-7-methoxy-3-benzofurancarboxaldehyde	A2ML1	target
6-o-syringyl-8-o-acetyl shanzhiside methyl ester_qt	CALU	target
formyltanshinone	A2ML1	target
3-beta-Hydroxymethyllenetanshiquinone	CALU	target
3-beta-Hydroxymethyllenetanshiquinone	UTP20	target
Methylenetanshinquinone	CALU	target
Methylenetanshinquinone	UTP20	target
przewalskin c	A2ML1	target
Przewaquinone A	CALU	target
Przewaquinone A	UTP20	target
Przewaquinone B	UTP20	target
przewaquinone c	CALU	target
(6S,7R)-6,7-dihydroxy-1,6-dimethyl-8,9-dihydro-7H-naphtho[8,7-g]benzofuran-10,11-dione	CALU	target
(6S,7R)-6,7-dihydroxy-1,6-dimethyl-8,9-dihydro-7H-naphtho[8,7-g]benzofuran-10,11-dione	UTP20	target
przewaquinone f	UTP20	target
(2S)-3-(3,4-dihydroxyphenyl)-2-hydroxypropanoic acid	A2ML1	target
tanshinaldehyde	UTP20	target
Tanshinol A	A2ML1	target
Tanshinol A	UTP20	target
Danshenol B	CALU	target
Salvilenone	A2ML1	target
carnosol	CALU	target
cryptotanshinone	CALU	target
cryptotanshinone	UTP20	target
cryptotanshinone	A2ML1	target
dan-shexinkum a	A2ML1	target
dan-shexinkum a	CALU	target
dan-shexinkum b	A2ML1	target
dan-shexinkum b	CALU	target
dan-shexinkum d	A2ML1	target
dan-shexinkum d	CALU	target
dan-shexinkum d	UTP20	target
danshenspiroketallactone	CALU	target
danshenspiroketallactoneii	CALU	target
deoxyneocryptotanshinone	A2ML1	target
deoxyneocryptotanshinone	CALU	target
dihydroisotanshinoneⅠ	A2ML1	target
dihydroisotanshinoneⅠ	CALU	target
dihydroisotanshinoneⅠ	UTP20	target
dihydrotanshinlactone	A2ML1	target
dihydrotanshinlactone	CALU	target
dihydrotanshinlactone	UTP20	target
C09092	CALU	target
isocryptotanshi-none	A2ML1	target
isocryptotanshi-none	CALU	target
isocryptotanshi-none	UTP20	target
isosalvianolic acid c	UTP20	target
isotanshinone iib	A2ML1	target
isotanshinone iib	UTP20	target
Isotanshinone II	A2ML1	target
Isotanshinone I	A2ML1	target
Isotanshinone I	UTP20	target
lithospermic acid	UTP20	target
methylrosmarinate	UTP20	target
methyltanshinonate	A2ML1	target
methyltanshinonate	UTP20	target
miltionone Ⅰ	A2ML1	target
miltionone Ⅰ	CALU	target
miltionone Ⅱ	CALU	target
Miltirone	A2ML1	target
Miltirone	CALU	target
neocryptotanshinone ii	A2ML1	target
neocryptotanshinone ii	CALU	target
neocryptotanshinone	CALU	target
1-methyl-8,9-dihydro-7H-naphtho[5,6-g]benzofuran-6,10,11-trione	CALU	target
potassium salvianolate d	UTP20	target
prolithospermic acid	A2ML1	target
prolithospermic acid	UTP20	target
(2S,3S)-2-(3,4-dihydroxyphenyl)-7-hydroxy-4-[(E)-3-hydroxy-3-oxoprop-1-enyl]-2,3-dihydrobenzofuran-3-carboxylic acid	UTP20	target
(2R)-3-(3,4-dihydroxyphenyl)-2-[(Z)-3-(3,4-dihydroxyphenyl)acryloyl]oxy-propionic acid	A2ML1	target
(2R)-3-(3,4-dihydroxyphenyl)-2-[(Z)-3-(3,4-dihydroxyphenyl)acryloyl]oxy-propionic acid	UTP20	target
danshensu	A2ML1	target
danshensu	UTP20	target
salvianic acid c	A2ML1	target
salvianic acid c	UTP20	target
salvianolic acid a	UTP20	target
salvianolic acid c	UTP20	target
salvianolic acid d	UTP20	target
salvianolic acid j	UTP20	target
methyl (1S,4aS,5R,7S,7aS)-5,7-dihydroxy-7-methyl-1-[(2S,3R,4S,5S,6R)-3,4,5-trihydroxy-6-(hydroxymethyl)oxan-2-yl]oxy-4a,5,6,7a-tetrahydro-1H-cyclopenta[d]pyran-4-carboxylate	CALU	target
shanzhiside methyl ester_qt	CALU	target
shanzhiside methyl ester_qt	UTP20	target
(6S)-6-hydroxy-1-methyl-6-methylol-8,9-dihydro-7H-naphtho[8,7-g]benzofuran-10,11-quinone	CALU	target
(6S)-6-hydroxy-1-methyl-6-methylol-8,9-dihydro-7H-naphtho[8,7-g]benzofuran-10,11-quinone	UTP20	target
Tanshindiol B	CALU	target
Przewaquinone E	CALU	target
tanshinone iia	UTP20	target
(6S)-6-(hydroxymethyl)-1,6-dimethyl-8,9-dihydro-7H-naphtho[8,7-g]benzofuran-10,11-dione	UTP20	target
tanshinone Ⅵ	A2ML1	target
tanshinone i	A2ML1	target
tanshinone i	UTP20	target
apigenin	A2ML1	target
apigenin	UTP20	target
apigenin	CALU	target
stearic acid	UTP20	target
luteolin-7-o-glucoside	UTP20	target
Tanshiquinone B	TNFSF11	target
Tanshiquinone B	NFKB1	target
Tanshiquinone B	GRIN3B	target
Tanshiquinone B	TNF	target
Tanshiquinone B	CHRNA7	target
Tanshiquinone B	GRIN2A	target
Tanshiquinone B	FGFR2	target
Tanshiquinone B	CDH5	target
Tanshiquinone B	GRIN2B	target
Tanshiquinone B	PTGS1	target
Tanshiquinone B	ORM1	target
Tanshiquinone B	PTGS2	target
Tanshiquinone B	GABRA1	target
Tanshiquinone B	CRBN	target
Tanshiquinone B	CYP19A1	target
Tanshiquinone B	ORM2	target
Tanshiquinone B	FGF10	target
Tanshiquinone B	LEF1	target
Tanshiquinone B	APLN	target
Tanshiquinone B	TNFRSF11A	target
Tanshiquinone B	TP63	target
Tanshiquinone B	ADRA1B	target
Tanshiquinone B	FGFR1	target
Tanshiquinone B	EPHX2	target
Tanshiquinone B	LTA	target
Tanshiquinone B	CHRNA9	target
Tanshiquinone B	RXRA	target
Miltirone	HTR4	target
Miltirone	PROS1	target
Miltirone	HTR1B	target
Miltirone	F7	target
Miltirone	F9	target
Miltirone	F10	target
Miltirone	VKORC1	target
Miltirone	JUN	target
Miltirone	PROC	target
Miltirone	OPRM1	target
Miltirone	AGTR2	target
Miltirone	BGLAP	target
Miltirone	PTGS1	target
Miltirone	HTR1A	target
Miltirone	PTGS2	target
Miltirone	HTR3A	target
Miltirone	GABRA1	target
Miltirone	NQO1	target
Miltirone	AGTR1	target
Miltirone	F2	target
Miltirone	AGT	target
Miltirone	AVP	target
Miltirone	DAB2	target
Miltirone	MGP	target
Miltirone	F3	target
Miltirone	WLS	target
Isocucurbitacin D	ESR1	target
Isocucurbitacin D	PTGER1	target
Isocucurbitacin D	PTGER4	target
Isocucurbitacin D	PGR	target
Isocucurbitacin D	AR	target
Isocucurbitacin D	NR3C1	target
Isocucurbitacin D	PTGIR	target
Isocucurbitacin D	PTGER2	target
Isocucurbitacin D	PTGER3	target
Isocucurbitacin D	PTGFR	target
Isocucurbitacin D	HSD11B1	target
Isocucurbitacin D	ANXA1	target
Salonitenolide	PRKCA	target
Salonitenolide	HMGCR	target
Salonitenolide	PRKCD	target
Miltionone I	TNFSF11	target
Miltionone I	NFKB1	target
Miltionone I	GRIN3B	target
Miltionone I	TNF	target
Miltionone I	CHRNA7	target
Miltionone I	GRIN2A	target
Miltionone I	FGFR2	target
Miltionone I	CDH5	target
Miltionone I	GRIN2B	target
Miltionone I	PTGS1	target
Miltionone I	ORM1	target
Miltionone I	PTGS2	target
Miltionone I	GABRA1	target
Miltionone I	CRBN	target
Miltionone I	CYP19A1	target
Miltionone I	ORM2	target
Miltionone I	FGF10	target
Miltionone I	LEF1	target
Miltionone I	APLN	target
Miltionone I	TNFRSF11A	target
Miltionone I	TP63	target
Miltionone I	ADRA1B	target
Miltionone I	FGFR1	target
Miltionone I	EPHX2	target
Miltionone I	LTA	target
Miltionone I	CHRNA9	target
Miltionone I	RXRA	target
Neotanshinone C	TNFSF11	target
Neotanshinone C	NFKB1	target
Neotanshinone C	GRIN3B	target
Neotanshinone C	TNF	target
Neotanshinone C	CHRNA7	target
Neotanshinone C	GRIN2A	target
Neotanshinone C	FGFR2	target
Neotanshinone C	CDH5	target
Neotanshinone C	GRIN2B	target
Neotanshinone C	PTGS1	target
Neotanshinone C	ORM1	target
Neotanshinone C	PTGS2	target
Neotanshinone C	GABRA1	target
Neotanshinone C	CRBN	target
Neotanshinone C	CYP19A1	target
Neotanshinone C	ORM2	target
Neotanshinone C	FGF10	target
Neotanshinone C	LEF1	target
Neotanshinone C	APLN	target
Neotanshinone C	TNFRSF11A	target
Neotanshinone C	TP63	target
Neotanshinone C	ADRA1B	target
Neotanshinone C	FGFR1	target
Neotanshinone C	EPHX2	target
Neotanshinone C	LTA	target
Neotanshinone C	CHRNA9	target
Neotanshinone C	RXRA	target
Salvinone	ESR1	target
Salvinone	ESR2	target
Salvinone	NR1I2	target
Salvinone	ALOX5	target
Cryptoxanthin	VDR	target
Cryptoxanthin	CYP27B1	target
Cryptoxanthin	GC	target
Cryptoxanthin	RXRB	target
Cryptoxanthin	RBP3	target
Cryptoxanthin	RARRES1	target
Cryptoxanthin	ESR1	target
Cryptoxanthin	RARG	target
Cryptoxanthin	PGR	target
Cryptoxanthin	RARB	target
Dehydromiltirone	HTR4	target
Dehydromiltirone	PROS1	target
Dehydromiltirone	HTR1B	target
Dehydromiltirone	F7	target
Dehydromiltirone	F9	target
Dehydromiltirone	F10	target
Dehydromiltirone	VKORC1	target
Dehydromiltirone	JUN	target
Dehydromiltirone	PROC	target
Dehydromiltirone	OPRM1	target
Dehydromiltirone	AGTR2	target
Dehydromiltirone	BGLAP	target
Dehydromiltirone	PTGS1	target
Dehydromiltirone	HTR1A	target
Dehydromiltirone	PTGS2	target
Dehydromiltirone	HTR3A	target
Dehydromiltirone	GABRA1	target
Dehydromiltirone	NQO1	target
Dehydromiltirone	AGTR1	target
Dehydromiltirone	F2	target
Dehydromiltirone	AGT	target
Dehydromiltirone	AVP	target
Dehydromiltirone	DAB2	target
Dehydromiltirone	MGP	target
Dehydromiltirone	F3	target
Dehydromiltirone	WLS	target
Ferruginol	ESR2	target
Ferruginol	ESR1	target
Ferruginol	NR1I2	target
Ferruginol	TNF	target
Ferruginol	ACHE	target
Ferruginol	GABRA1	target
Ferruginol	BCHE	target
Ferruginol	PDE4D	target
Ferruginol	LTA	target
Ferruginol	RXRA	target
Ferruginol	OPRK1	target
Ferruginol	OPRM1	target
Ferruginol	ALOX5	target
Danshensu	ADRA1A	target
Danshensu	ADRB2	target
Danshensu	ADRA2A	target
Danshensu	TH	target
Danshensu	ADRB1	target
Danshensu	TAT	target
Danshensu	ADRA1D	target
Danshensu	DRD2	target
Danshensu	PAH	target
Danshensu	DDC	target
Danshensu	DRD4	target
Danshensu	ADRA1B	target
Neocryptotanshinone Ii	TNFSF11	target
Neocryptotanshinone Ii	NFKB1	target
Neocryptotanshinone Ii	GRIN3B	target
Neocryptotanshinone Ii	TNF	target
Neocryptotanshinone Ii	CHRNA7	target
Neocryptotanshinone Ii	GRIN2A	target
Neocryptotanshinone Ii	FGFR2	target
Neocryptotanshinone Ii	CDH5	target
Neocryptotanshinone Ii	GRIN2B	target
Neocryptotanshinone Ii	PTGS1	target
Neocryptotanshinone Ii	ORM1	target
Neocryptotanshinone Ii	PTGS2	target
Neocryptotanshinone Ii	GABRA1	target
Neocryptotanshinone Ii	CRBN	target
Neocryptotanshinone Ii	CYP19A1	target
Neocryptotanshinone Ii	ORM2	target
Neocryptotanshinone Ii	FGF10	target
Neocryptotanshinone Ii	LEF1	target
Neocryptotanshinone Ii	APLN	target
Neocryptotanshinone Ii	TNFRSF11A	target
Neocryptotanshinone Ii	TP63	target
Neocryptotanshinone Ii	ADRA1B	target
Neocryptotanshinone Ii	FGFR1	target
Neocryptotanshinone Ii	EPHX2	target
Neocryptotanshinone Ii	LTA	target
Neocryptotanshinone Ii	CHRNA9	target
Neocryptotanshinone Ii	RXRA	target
Heteratisine	CHRM3	target
Heteratisine	CYP3A4	target
Heteratisine	CHRM1	target
Heteratisine	PADI4	target
Heteratisine	CHRM2	target
Isotenulin	PGR	target
Isotenulin	AR	target
Isotenulin	CYP19A1	target
Isotenulin	NR3C2	target
Isotenulin	WNT4	target
Isotenulin	NR3C1	target
Tanshinone Vi	SSTR5	target
Tanshinone Vi	SSTR2	target
Tanshinone Vi	TACR1	target
Tanshinone Vi	REN	target
Daphneolone	ESR1	target
Daphneolone	ALOX5	target
Gamma-Sitosterol	ESR1	target
Gamma-Sitosterol	PGR	target
Gamma-Sitosterol	VDR	target
Gamma-Sitosterol	CYP27B1	target
Gamma-Sitosterol	GC	target
Gamma-Sitosterol	AR	target
Gamma-Sitosterol	NR3C1	target
Dauricine	ACHE	target
Dauricine	HTR3A	target
Dauricine	CHRM2	target
Dauricine	HTR2A	target
Dauricine	CHRM3	target
Dauricine	ADRA2A	target
Dauricine	HTR1B	target
Dauricine	HTR2C	target
Dauricine	HTR1D	target
Dauricine	DRD2	target
Dauricine	DRD4	target
Dauricine	HTR1A	target
Dauricine	ADRA2C	target
Dauricine	DRD3	target
Dauricine	DRD5	target
Dauricine	DRD1	target
Dauricine	BCHE	target
Dauricine	ADRA2B	target
Rosmarinine	MTOR	target
6-Hydroxymethyllumazin	PDXK	target
Samaderin A	MTOR	target
Samaderin A	FGF2	target
Samaderin A	NR3C2	target
3-Hydroxytaxinine A	PTGER4	target
3-Hydroxytaxinine A	PTGER2	target
3-Hydroxytaxinine A	PTGER3	target
3-Hydroxytaxinine A	PRKCA	target
3-Hydroxytaxinine A	HMGCR	target
3-Hydroxytaxinine A	PRKCD	target
3-Hydroxytaxinine A	NR3C2	target
Ursolicacid	F12	target
Ursolicacid	PRLR	target
Ursolicacid	ESR1	target
Ursolicacid	TRPV1	target
Ursolicacid	PTGER1	target
Ursolicacid	PTGER4	target
Ursolicacid	PGR	target
Ursolicacid	AR	target
Ursolicacid	NR3C1	target
Ursolicacid	OPRK1	target
Ursolicacid	FADS2	target
Ursolicacid	FADS1	target
Ursolicacid	PTGER2	target
Ursolicacid	PTGS1	target
Ursolicacid	PTGER3	target
Ursolicacid	PTGS2	target
Ursolicacid	ANXA1	target
Ursolicacid	NR3C2	target
Salviol	ESR2	target
Salviol	ESR1	target
Salviol	NR1I2	target
Salviol	OPRK1	target
Salviol	OPRM1	target
Salviol	ALOX5	target
Dihydrokaranone	ESR1	target
Dihydrokaranone	PGR	target
Dihydrokaranone	OPRK1	target
Dihydrokaranone	NR3C2	target
Dihydrokaranone	PDE5A	target
Dihydrokaranone	PDE4A	target
Dihydrokaranone	RYR1	target
Dihydrokaranone	ADORA2A	target
Dihydrokaranone	ITPR1	target
Dihydrokaranone	PDE6A	target
Dihydrokaranone	PRKDC	target
Dihydrokaranone	PIK3CD	target
Dihydrokaranone	PGD	target
Dihydrokaranone	PIK3CA	target
Dihydrokaranone	PDE4D	target
Dihydrokaranone	PIK3CB	target
Dihydrokaranone	ITPR3	target
Dihydrokaranone	ATM	target
Dihydrokaranone	PDE6B	target
Dihydrokaranone	ADORA1	target
Dihydrokaranone	CYP19A1	target
Dihydrokaranone	NT5E	target
Dihydrokaranone	HDAC2	target
Dihydrokaranone	RIPK1	target
Dihydrokaranone	PIK3R1	target
Dihydrokaranone	WNT4	target
Dihydrokaranone	TACR2	target
Dihydrokaranone	AMPD3	target
Dihydrokaranone	CX3CR1	target
Dihydrokaranone	ADA	target
Dihydrokaranone	AR	target
Dihydrokaranone	NR3C1	target
Dihydrokaranone	ANXA1	target
vanillic acid	A2ML1	target
EIC	UTP20	target
Jaranol	A2ML1	target
Jaranol	UTP20	target
Rhamnocitrin	A2ML1	target
Rhamnocitrin	UTP20	target
alexandrin	UTP20	target
isorhamnetin	A2ML1	target
isorhamnetin	UTP20	target
lupeol	CALU	target
3,9-di-O-methylnissolin	UTP20	target
(2S)-4-methoxy-7-methyl-2-[1-methyl-1-[(2S,3R,4S,5S,6R)-3,4,5-trihydroxy-6-methylol-tetrahydropyran-2-yl]oxy-ethyl]-2,3-dihydrofuro[3,2-g]chromen-5-one	A2ML1	target
7-O-methylisomucronulatol	A2ML1	target
7-O-methylisomucronulatol	UTP20	target
(6aR,11aR)-9,10-dimethoxy-6a,11a-dihydro-6H-benzofurano[3,2-c]chromen-3-ol	UTP20	target
isoferulic acid	A2ML1	target
gamma-aminobutyric acid	UTP20	target
FERULIC ACID (CIS)	A2ML1	target
daidzein	UTP20	target
daidzein	CALU	target
Ononin	A2ML1	target
formononetin	A2ML1	target
formononetin	UTP20	target
formononetin	CALU	target
cis-p-Coumarate	A2ML1	target
Mucronulatol	A2ML1	target
Mucronulatol	UTP20	target
Caffeate	A2ML1	target
rutin	UTP20	target
Calycosin	A2ML1	target
Calycosin	UTP20	target
nicotinic acid	UTP20	target
kaempferol	A2ML1	target
kaempferol	UTP20	target
RAM	A2ML1	target
Crystal VI	UTP20	target
betaine	UTP20	target
betaine	A2ML1	target
coumarin	A2ML1	target
linolenic acid	UTP20	target
(Z)-1-(2,4-dihydroxyphenyl)-3-(4-hydroxyphenyl)prop-2-en-1-one	CALU	target
(Z)-1-(2,4-dihydroxyphenyl)-3-(4-hydroxyphenyl)prop-2-en-1-one	A2ML1	target
1,7-Dihydroxy-3,9-dimethoxy pterocarpene	UTP20	target
Prolinum	UTP20	target
palmitic acid	UTP20	target
quercetin	A2ML1	target
quercetin	UTP20	target
quercetin	RSPO3	target
Astragaloside Vi	CXCR4	target
Choline	PLD1	target
Choline	ACHE	target
Choline	BCHE	target
Uridine	TYMS	target
Uridine	ENPP1	target
Uridine	POLA1	target
Uridine	POLB	target
Uridine	TERT	target
Astragaloside Ii	CYP3A4	target
Astragaloside Ii	CYP51A1	target
Astragaloside Ii	KCNH2	target
Astragaloside Ii	MLNR	target
Astragaloside Ii	SLCO1B3	target
Astragaloside Ii	ALB	target
Astragaloside Ii	ABCB1	target
Astragaloside Ii	SLCO1B1	target
Soyasaponin 1	NR3C1	target
Lupeol	VDR	target
Lupeol	CYP27B1	target
Lupeol	GC	target
Lupeol	TRPV3	target
Lupeol	ESR1	target
Lupeol	PGR	target
Lupeol	OPRK1	target
Lupeol	TRPM8	target
Lupeol	TRPA1	target
20-Hexadecanoylingenol	PRKCA	target
20-Hexadecanoylingenol	PRKCD	target
Guanosine	POLA1	target
Guanosine	ADORA2A	target
Guanosine	POLB	target
Guanosine	DNMT1	target
Guanosine	ADORA3	target
Guanosine	ADORA1	target
Astramembrannin I	CXCR4	target
Beta-Sitosterol	ESR1	target
Beta-Sitosterol	PGR	target
Beta-Sitosterol	VDR	target
Beta-Sitosterol	CYP27B1	target
Beta-Sitosterol	GC	target
Beta-Sitosterol	AR	target
Beta-Sitosterol	NR3C1	target
Betaine	CPS1	target
Betaine	SST	target
Betaine	SLC1A1	target
Betaine	DARS2	target
Betaine	GOT1	target
Betaine	RNASE1	target
Betaine	LYZ	target
Betaine	SLC5A6	target
Betaine	UGCG	target
Betaine	LIAS	target
Betaine	TH	target
Betaine	LIPT1	target
Betaine	HPD	target
Betaine	TPH1	target
Betaine	PAH	target
Betaine	NOS3	target
Soyasapogenol B	ESR1	target
Soyasapogenol B	PGR	target
Soyasapogenol B	AR	target
Soyasapogenol B	NR3C1	target
Soyasapogenol B	ANXA1	target
Astragaloside V	CXCR4	target
Astragaloside Iii	CXCR4	target
Gamma-Sitosterol	ESR1	target
Gamma-Sitosterol	PGR	target
Gamma-Sitosterol	VDR	target
Gamma-Sitosterol	CYP27B1	target
Gamma-Sitosterol	GC	target
Gamma-Sitosterol	AR	target
Gamma-Sitosterol	NR3C1	target
Astragaloside I	CYP3A4	target
Astragaloside I	CYP51A1	target
Astragaloside I	KCNH2	target
Astragaloside I	MLNR	target
Astragaloside I	SLCO1B3	target
Astragaloside I	ALB	target
Astragaloside I	ABCB1	target
Astragaloside I	SLCO1B1	target
3,5-Dimethoxystilbene	PDE4A	target
3,5-Dimethoxystilbene	CACNA1C	target
3,5-Dimethoxystilbene	TRDMT1	target
3,5-Dimethoxystilbene	DHFR	target
3,5-Dimethoxystilbene	TYMS	target
3,5-Dimethoxystilbene	KCNMA1	target
Adenine	ADORA2A	target
Adenine	ADORA3	target
Adenine	ADORA1	target
Adenine	FBP1	target
Adenine	PRKAB1	target
Adenine	POLE	target
Adenine	CBS	target
Adenine	COMT	target
Adenine	POLA1	target
Adenine	RRM2B	target
Adenine	PDE4D	target
Adenine	CBSL	target
Adenine	RRM2	target
Adenine	PRKAA1	target
Adenine	CREB1	target
Adenine	POLE2	target
Adenine	HINT1	target
Sucrose	CXCR4	target
Sucrose	NFKB2	target
Sucrose	TNF	target
Sucrose	MMP9	target
Sucrose	IFNG	target
Astragaloside Vii	CXCR4	target
Canavanine	NOS2	target
Canavanine	SLC7A1	target
Canavanine	NOS3	target
Canavanine	ARG2	target
Canavanine	HMOX1	target
Canavanine	KLF4	target
Canavanine	GNRH1	target
Canavanine	ARG1	target
Canavanine	AZIN1	target
Canavanine	OTC	target
zinc oxide	IGF1R	target
Oleanolic Acid	AR	target
Oleanolic Acid	F12	target
Oleanolic Acid	PRLR	target
Oleanolic Acid	ESR1	target
Oleanolic Acid	TRPV1	target
Oleanolic Acid	PPARG	target
Oleanolic Acid	PTGER1	target
Oleanolic Acid	PTGER4	target
Oleanolic Acid	PGR	target
Oleanolic Acid	NR3C1	target
Oleanolic Acid	OPRK1	target
Oleanolic Acid	FADS2	target
Oleanolic Acid	FADS1	target
Oleanolic Acid	PPARD	target
Oleanolic Acid	PTGER2	target
Oleanolic Acid	PTGS1	target
Oleanolic Acid	ACSL4	target
Oleanolic Acid	PTGER3	target
Oleanolic Acid	PTGS2	target
Oleanolic Acid	ANXA1	target
Oleanolic Acid	NR3C2	target
Dehydroabietic Acid	PLAT	target
Dehydroabietic Acid	THBD	target
Dehydroabietic Acid	PPARG	target
Dehydroabietic Acid	BCL2	target
Dehydroabietic Acid	FABP2	target
Dehydroabietic Acid	CFTR	target
Dehydroabietic Acid	PTGS1	target
Dehydroabietic Acid	PTGS2	target
Dehydroabietic Acid	NNMT	target
Dehydroabietic Acid	IL1B	target
Dehydroabietic Acid	IL13	target
Dehydroabietic Acid	KCNE2	target
Dehydroabietic Acid	ANXA1	target
Dehydroabietic Acid	ESR2	target
Dehydroabietic Acid	ESR1	target
Dehydroabietic Acid	NOXO1	target
Dehydroabietic Acid	NR1I2	target
Abietic Acid	RXRB	target
Abietic Acid	RARRES1	target
Abietic Acid	TRPV1	target
Abietic Acid	RARG	target
Abietic Acid	PPARG	target
Abietic Acid	RARB	target
Abietic Acid	FADS2	target
Abietic Acid	FADS1	target
Abietic Acid	PPARD	target
Abietic Acid	PTGS1	target
Abietic Acid	ACSL4	target
Abietic Acid	PTGS2	target
Abietic Acid	ALDH1A1	target
Abietic Acid	RARA	target
Abietic Acid	RXRA	target
Abietic Acid	IL1B	target
Abietic Acid	TNF	target
Abietic Acid	SLC9A1	target
Abietic Acid	IL13	target
Abietic Acid	RBP3	target
Abietic Acid	F12	target
Abietic Acid	ESR1	target
Abietic Acid	PGR	target
Abietic Acid	AR	target
Abietic Acid	NR3C1	target
Abietic Acid	ANXA1	target
Abietic Acid	VDR	target
Sandaracopimaric Acid	TRPV1	target
Sandaracopimaric Acid	FADS2	target
Sandaracopimaric Acid	FADS1	target
Sandaracopimaric Acid	PTGS1	target
Sandaracopimaric Acid	PTGS2	target
Sandaracopimaric Acid	RXRB	target
Sandaracopimaric Acid	RARRES1	target
Sandaracopimaric Acid	RARG	target
Sandaracopimaric Acid	PPARG	target
Sandaracopimaric Acid	RARB	target
Sandaracopimaric Acid	PPARD	target
Sandaracopimaric Acid	ACSL4	target
Sandaracopimaric Acid	ALDH1A1	target
Sandaracopimaric Acid	RARA	target
Sandaracopimaric Acid	RXRA	target
Sandaracopimaric Acid	IL1B	target
Sandaracopimaric Acid	TNF	target
Sandaracopimaric Acid	SLC9A1	target
Sandaracopimaric Acid	IL13	target
Sandaracopimaric Acid	F12	target
Sandaracopimaric Acid	ESR1	target
Sandaracopimaric Acid	PGR	target
Sandaracopimaric Acid	AR	target
Sandaracopimaric Acid	NR3C1	target
Sandaracopimaric Acid	OPRK1	target
Sandaracopimaric Acid	HSD11B1	target
Sandaracopimaric Acid	ANXA1	target
Sandaracopimaric Acid	NR3C2	target
Pimaric Acid	AR	target
Pimaric Acid	RXRB	target
Pimaric Acid	RARRES1	target
Pimaric Acid	TRPV1	target
Pimaric Acid	RARG	target
Pimaric Acid	PPARG	target
Pimaric Acid	RARB	target
Pimaric Acid	FADS2	target
Pimaric Acid	FADS1	target
Pimaric Acid	PPARD	target
Pimaric Acid	PTGS1	target
Pimaric Acid	ACSL4	target
Pimaric Acid	PTGS2	target
Pimaric Acid	ALDH1A1	target
Pimaric Acid	RARA	target
Pimaric Acid	RXRA	target
Pimaric Acid	IL1B	target
Pimaric Acid	TNF	target
Pimaric Acid	SLC9A1	target
Pimaric Acid	IL13	target
Pimaric Acid	F12	target
Pimaric Acid	PRLR	target
Pimaric Acid	ESR1	target
Pimaric Acid	PTGER1	target
Pimaric Acid	PTGER4	target
Pimaric Acid	PGR	target
Pimaric Acid	NR3C1	target
Pimaric Acid	OPRK1	target
Pimaric Acid	PTGER2	target
Pimaric Acid	PTGER3	target
Pimaric Acid	ANXA1	target
Pimaric Acid	NR3C2	target
Isopimaric Acid	RXRB	target
Isopimaric Acid	RARRES1	target
Isopimaric Acid	TRPV1	target
Isopimaric Acid	RARG	target
Isopimaric Acid	PPARG	target
Isopimaric Acid	RARB	target
Isopimaric Acid	FADS2	target
Isopimaric Acid	FADS1	target
Isopimaric Acid	PPARD	target
Isopimaric Acid	PTGS1	target
Isopimaric Acid	ACSL4	target
Isopimaric Acid	PTGS2	target
Isopimaric Acid	ALDH1A1	target
Isopimaric Acid	RARA	target
Isopimaric Acid	RXRA	target
Isopimaric Acid	IL1B	target
Isopimaric Acid	TNF	target
Isopimaric Acid	SLC9A1	target
Isopimaric Acid	IL13	target
Isopimaric Acid	F12	target
Isopimaric Acid	ESR1	target
Isopimaric Acid	PTGER1	target
Isopimaric Acid	PTGER4	target
Isopimaric Acid	PGR	target
Isopimaric Acid	AR	target
Isopimaric Acid	NR3C1	target
Isopimaric Acid	OPRK1	target
Isopimaric Acid	PTGER2	target
Isopimaric Acid	PTGER3	target
Isopimaric Acid	ANXA1	target
Isopimaric Acid	NR3C2	target
Aluminium	TF	target
Iron	CYP11B1	target
Silicon	ADRA1A	target
Silicon	HTR1A	target
(2R)-3-oxo-2-phenylbutanenitrile	PTH	target
[(1R)-1-(5,8-dihydroxy-1,4-dioxo-2-naphthyl)-4-methyl-pent-3-enyl] 2-methylpropanoate	PTH	target
[(1R)-1-(5,8-dihydroxy-1,4-dioxo-2-naphthyl)-4-methyl-pent-3-enyl] 2-methylpropanoate	TAC1	target
[(1R)-1-(5,8-dihydroxy-1,4-dioxo-2-naphthyl)-4-methyl-pent-3-enyl] 3-hydroxy-3-methyl-butanoate	PTH	target
[(1R)-1-(5,8-dihydroxy-1,4-dioxo-2-naphthyl)-4-methyl-pent-3-enyl] 3-hydroxy-3-methyl-butanoate	TAC1	target
[(1R)-1-(5,8-dihydroxy-1,4-dioxo-2-naphthyl)-4-methyl-pent-3-enyl] 3-methylbutanoate	PTH	target
[(1R)-1-(5,8-dihydroxy-1,4-dioxo-2-naphthyl)-4-methyl-pent-3-enyl] propanoate	PTH	target
[(1R)-1-(5,8-dihydroxy-1,4-dioxo-2-naphthyl)-4-methyl-pent-3-enyl] propanoate	TAC1	target
11-Eicosenoic Acid	F12	target
11-Eicosenoic Acid	TRPV1	target
11-Eicosenoic Acid	FADS2	target
11-Eicosenoic Acid	FADS1	target
11-Eicosenoic Acid	PTGS1	target
11-Eicosenoic Acid	PTGS2	target
11-Eicosenoic Acid	RXRB	target
11-Eicosenoic Acid	RARRES1	target
11-Eicosenoic Acid	RARG	target
11-Eicosenoic Acid	PPARG	target
11-Eicosenoic Acid	RARB	target
11-Eicosenoic Acid	PPARD	target
11-Eicosenoic Acid	ACSL4	target
11-Eicosenoic Acid	ALDH1A1	target
11-Eicosenoic Acid	RARA	target
11-Eicosenoic Acid	RXRA	target
11-Eicosenoic Acid	IL1B	target
11-Eicosenoic Acid	TNF	target
11-Eicosenoic Acid	SLC9A1	target
11-Eicosenoic Acid	IL13	target
11-Eicosenoic Acid	ESR1	target
11-Eicosenoic Acid	PTGER1	target
11-Eicosenoic Acid	PTGER4	target
11-Eicosenoic Acid	PGR	target
11-Eicosenoic Acid	AR	target
11-Eicosenoic Acid	NR3C1	target
11-Eicosenoic Acid	TYR	target
11-Eicosenoic Acid	PTGER2	target
11-Eicosenoic Acid	PTGER3	target
11-Eicosenoic Acid	ANXA1	target
1-methoxyacetylshikonin	PTH	target
3-(1,1-Dimethyl Allyl) Herniarin	VKORC1	target
3-(1,1-Dimethyl Allyl) Herniarin	NQO1	target
5-[(E)-5-(3-furyl)-2-methyl-pent-2-enyl]-2,3-dimethoxy-p-benzoquinone	PTH	target
acetylshikonin	PTH	target
acetylshikonin	TAC1	target
Alkannan	PROS1	target
Alkannan	F7	target
Alkannan	F9	target
Alkannan	F10	target
Alkannan	VKORC1	target
Alkannan	PROC	target
Alkannan	BGLAP	target
Alkannan	NQO1	target
Alkannan	F2	target
Alkannin beta,beta-dimethylacrylate	PTH	target
alpha-methyl-n-butylshikonin	PTH	target
alpha-methyl-n-butylshikonin	TAC1	target
Anhydroalkannin	PROS1	target
Anhydroalkannin	F7	target
Anhydroalkannin	F9	target
Anhydroalkannin	F10	target
Anhydroalkannin	VKORC1	target
Anhydroalkannin	PROC	target
Anhydroalkannin	BGLAP	target
Anhydroalkannin	NQO1	target
Anhydroalkannin	F2	target
arnebinol	PTH	target
arnebinone	PTH	target
beta-acetoxyisovalerylshikonin	PTH	target
caffeic acid	PTH	target
caffeic acid	TGFA	target
Caffeic Acid Dimethyl Ether	RXRB	target
Caffeic Acid Dimethyl Ether	RARG	target
Caffeic Acid Dimethyl Ether	RARB	target
Caffeic Acid Dimethyl Ether	RARA	target
Caffeic Acid Dimethyl Ether	RXRA	target
Caffeic Acid Dimethyl Ether	TNF	target
Deoxyshikonin	PROS1	target
Deoxyshikonin	F7	target
Deoxyshikonin	F9	target
Deoxyshikonin	F10	target
Deoxyshikonin	VKORC1	target
Deoxyshikonin	PROC	target
Deoxyshikonin	BGLAP	target
Deoxyshikonin	NQO1	target
Deoxyshikonin	F2	target
EIC	PTH	target
Eicosanol	TRPV3	target
Eicosanol	OPRK1	target
Eicosanol	TRPM8	target
Eicosanol	TRPA1	target
Eicosanol	CACNB1	target
Eicosanol	VCAM1	target
Eicosanol	CHRNA7	target
Eicosanol	SLC29A1	target
Eicosanol	CACNA1S	target
Eicosanol	CACNA1C	target
Eicosanol	CHRNB2	target
Eicosanol	KCNJ5	target
Eicosanol	SLC29A2	target
Eicosanol	HTR3E	target
Eicosanol	HTR3A	target
Eicosanol	GABRA1	target
Eicosanol	CHRNA9	target
Eicosanol	CHRNA5	target
Eicosanol	CACNG1	target
Eicosanol	ADRA1B	target
Eicosanol	KCNMA1	target
Eicosanol	SCN11A	target
Eicosanol	ABAT	target
Eicosanol	SCN10A	target
Eicosanol	ALDH5A1	target
Eicosanol	HDAC9	target
Eicosanol	TYR	target
Eicosanol	SCN9A	target
Eicosanol	HDAC2	target
Isoarnebin 4	PTH	target
Isobutyryl shikonin	PTH	target
Isobutyryl shikonin	TAC1	target
Isovanillin	AOX1	target
Iva	PTH	target
Iva	NAT1	target
lithospermidin A	PTH	target
Lithospermidin A	BGLAP	target
Lithospermidin B	PTH	target
Lithospermidin B	BGLAP	target
Lobelanidine	CHRM3	target
Lobelanidine	CHRM1	target
Lobelanidine	CHRM5	target
Lobelanidine	CHRM2	target
Lobelanidine	CHRM4	target
Lobelanidine	SLC6A3	target
Lobelanidine	OPRD1	target
Lobelanidine	HTR2C	target
Lobelanidine	OPRK1	target
Lobelanidine	SLC6A4	target
Lobelanidine	OPRM1	target
Lobelanidine	HRH1	target
Lobelanidine	GRIN2B	target
Lobelanidine	HTR1A	target
Lobelanidine	SLC6A2	target
Mandenol	PTH	target
O9-Angeloylretronecine	HTR2A	target
O9-Angeloylretronecine	ADRA2A	target
O9-Angeloylretronecine	HTR1B	target
O9-Angeloylretronecine	KCNJ11	target
O9-Angeloylretronecine	HTR2C	target
O9-Angeloylretronecine	HTR1D	target
O9-Angeloylretronecine	DRD2	target
O9-Angeloylretronecine	HTR1A	target
O9-Angeloylretronecine	ADRA2C	target
O9-Angeloylretronecine	DRD3	target
O9-Angeloylretronecine	ADRA2B	target
oleic acid	PTH	target
oleic acid	PGLYRP1	target
oleic acid	NAT1	target
palmitic acid	PTH	target
palmitic acid	ANG	target
palmitic acid	TGFA	target
Shikonin	PROS1	target
Shikonin	F7	target
Shikonin	F9	target
Shikonin	F10	target
Shikonin	VKORC1	target
Shikonin	PROC	target
Shikonin	BGLAP	target
Shikonin	NQO1	target
Shikonin	F2	target
Shikonine	PROS1	target
Shikonine	F7	target
Shikonine	F9	target
Shikonine	F10	target
Shikonine	VKORC1	target
Shikonine	PROC	target
Shikonine	BGLAP	target
Shikonine	NQO1	target
Shikonine	F2	target
shikonofuran B	PTH	target
shikonofuran C	PTH	target
Shinjulactone K	AR	target
sitosterol	PTH	target
Tormentic acid	PTH	target
ursolic acid	ANG	target
ursolic acid	TAC1	target
ursolic acid	PTH	target
ursolic acid	PGLYRP1	target
ursolic acid	NAT1	target
