# Supplementary material for: The Identification of the Biomarkers of Sheng-Ji Hua-Yu Formula Treated Diabetic Wound Healing Using Modular Pharmacology
Source: Front Pharmacol. 2021 Nov 16;12:726158. doi: 10.3389/fphar.2021.726158 (PMC8636748; doi:10.3389/fphar.2021.726158)
Supplement: Supplementary file 7 [file DataSheet1.XLS]

## Sheet: network
ingredient	Type	Baizhi	Dahuang	Danshen	Huangqi	Luganshi	Xuejie	Zhenzhufen	Zicao	gene
Nonanal	Baizhi	1	0	0	0	0	0	0	0	0
(1R,5R,7S)-4,7-dimethyl-7-(4-methylpent-3-enyl)bicyclo[3.1.1]hept-3-ene	Baizhi	1	0	0	0	0	0	0	0	0
HEXACOSANE	Baizhi	1	0	0	0	0	0	0	0	0
Mandenol	Baizhi	1	0	0	0	0	0	0	0	0
Alloisoimperatorin	Baizhi	1	0	0	0	0	0	0	0	0
Falcarindiol	Baizhi	1	0	0	0	0	0	0	0	0
Ammidin	Baizhi	1	0	0	0	0	0	0	0	0
isoimperatorin	Baizhi	1	0	0	0	0	0	0	0	0
Cnidilin	Baizhi	1	0	0	0	0	0	0	0	0
Moslene	Baizhi	1	0	0	0	0	0	0	0	0
()-Aromadendrene	Baizhi	1	0	0	0	0	0	0	0	0
alpha-humulene	Baizhi	1	0	0	0	0	0	0	0	0
Peruviol	Baizhi	1	0	0	0	0	0	0	0	0
8-Hydroxybergapten	Baizhi	1	0	0	0	0	0	0	0	0
Skimmetin	Baizhi	1	0	0	0	0	0	0	0	0
Iva	Baizhi	1	0	0	0	0	0	0	0	0
Ethyl oleate (NF)	Baizhi	1	0	0	0	0	0	0	0	0
nonanoic acid	Baizhi	1	0	0	0	0	0	0	0	0
beta-Selinene	Baizhi	1	0	0	0	0	0	0	0	0
Aristolone	Baizhi	1	0	0	0	0	0	0	0	0
angelicin	Baizhi	1	0	0	0	0	0	0	0	0
FER	Baizhi	1	0	0	0	0	0	0	0	0
Scopoletol	Baizhi	1	0	0	0	0	0	0	0	0
Marmesine	Baizhi	1	0	0	0	0	0	0	0	0
Propylcyclopentane	Baizhi	1	0	0	0	0	0	0	0	0
bergaptol	Baizhi	1	0	0	0	0	0	0	0	0
Byakangelicin	Baizhi	1	0	0	0	0	0	0	0	0
neobyakangelico l	Baizhi	1	0	0	0	0	0	0	0	0
5-[[(2S)-3,3-dimethyloxiran-2-yl]methoxy]-3,7-dihydropyrano[3,2-f]benzofuran-2-one	Baizhi	1	0	0	0	0	0	0	0	0
{5-[2'(R)-Hydroxy-3'-methyl-3'-butenyl-oxy]furocoumarin}	Baizhi	1	0	0	0	0	0	0	0	0
9-[[(2R)-3,3-dimethyloxiran-2-yl]methoxy]furo[3,2-g]chromen-7-one	Baizhi	1	0	0	0	0	0	0	0	0
sabinol	Baizhi	1	0	0	0	0	0	0	0	0
suberosin	Baizhi	1	0	0	0	0	0	0	0	0
Byakangelicol	Baizhi	1	0	0	0	0	0	0	0	0
desmodimiine	Baizhi	1	0	0	0	0	0	0	0	0
pyrene	Baizhi	1	0	0	0	0	0	0	0	0
4-[(2S)-2,3-dihydroxy-3-methylbutoxy]furo[3,2-g]chromen-7-one	Baizhi	1	0	0	0	0	0	0	0	0
sen-byakangelicol	Baizhi	1	0	0	0	0	0	0	0	0
osthol	Baizhi	1	0	0	0	0	0	0	0	0
EEE	Baizhi	1	0	0	0	0	0	0	0	0
paeonol	Baizhi	1	0	0	0	0	0	0	0	0
(R)-p-Menth-1-en-4-ol	Baizhi	1	0	0	0	0	0	0	0	0
Hemo-sol	Baizhi	1	0	0	0	0	0	0	0	0
Xanthotoxol	Baizhi	1	0	0	0	0	0	0	0	0
α-Longipinene	Baizhi	1	0	0	0	0	0	0	0	0
alpha-Curcumene	Baizhi	1	0	0	0	0	0	0	0	0
palmitic acid	Baizhi	1	0	0	0	0	0	0	0	0
Cymol	Baizhi	1	0	0	0	0	0	0	0	0
(L)-alpha-Terpineol	Baizhi	1	0	0	0	0	0	0	0	0
(-)-alpha-Pinene	Baizhi	1	0	0	0	0	0	0	0	0
CAM	Baizhi	1	0	0	0	0	0	0	0	0
EIC	Baizhi	1	0	0	0	0	0	0	0	0
Myrcene	Baizhi	1	0	0	0	0	0	0	0	0
(R)-linalool	Baizhi	1	0	0	0	0	0	0	0	0
Methyleugenol	Baizhi	1	0	0	0	0	0	0	0	0
L-Limonen	Baizhi	1	0	0	0	0	0	0	0	0
()-Borneol	Baizhi	1	0	0	0	0	0	0	0	0
farnesol	Baizhi	1	0	0	0	0	0	0	0	0
eugenol	Baizhi	1	0	0	0	0	0	0	0	0
o-Thymol	Baizhi	1	0	0	0	0	0	0	0	0
Sitogluside	Baizhi	1	0	0	0	0	0	0	0	0
beta-sitosterol	Baizhi	1	0	0	0	0	0	0	0	0
coumarin	Baizhi	1	0	0	0	0	0	0	0	0
Stigmasterol	Baizhi	1	0	0	0	0	0	0	0	0
(-)-Epoxycaryophyllene	Baizhi	1	0	0	0	0	0	0	0	0
anethole	Baizhi	1	0	0	0	0	0	0	0	0
Farnesene	Baizhi	1	0	0	0	0	0	0	0	0
TMH	Baizhi	1	0	0	0	0	0	0	0	0
delta-amorphene	Baizhi	1	0	0	0	0	0	0	0	0
PENTYLFURAN	Baizhi	1	0	0	0	0	0	0	0	0
(S)-camphor	Baizhi	1	0	0	0	0	0	0	0	0
oleic acid	Baizhi	1	0	0	0	0	0	0	0	0
DBP	Baizhi	1	0	0	0	0	0	0	0	0
(R)-(-)-alpha-Phellandrene	Baizhi	1	0	0	0	0	0	0	0	0
WLN: VHR	Baizhi	1	0	0	0	0	0	0	0	0
(S)-Matsutake alcohol	Baizhi	1	0	0	0	0	0	0	0	0
Hyacinthin	Baizhi	1	0	0	0	0	0	0	0	0
trans-2-nonenal	Baizhi	1	0	0	0	0	0	0	0	0
methyl salicylate	Baizhi	1	0	0	0	0	0	0	0	0
Linoleic	Baizhi	1	0	0	0	0	0	0	0	0
sucrose	Baizhi	1	0	0	0	0	0	0	0	0
stearic acid	Baizhi	1	0	0	0	0	0	0	0	0
hexadecane	Baizhi	1	0	0	0	0	0	0	0	0
Butylacetat	Baizhi	1	0	0	0	0	0	0	0	0
Cedrol	Baizhi	1	0	0	0	0	0	0	0	0
methyl palmitate	Baizhi	1	0	0	0	0	0	0	0	0
beta-elemene	Baizhi	1	0	0	0	0	0	0	0	0
Germacron	Baizhi	1	0	0	0	0	0	0	0	0
calarene	Baizhi	1	0	0	0	0	0	0	0	0
(1R,4S,4aR,8aR)-4-isopropyl-1,6-dimethyl-3,4,4a,7,8,8a-hexahydro-2H-naphthalen-1-ol	Baizhi	1	0	0	0	0	0	0	0	0
CLR	Baizhi	1	0	0	0	0	0	0	0	0
Ethylpalmitate	Baizhi	1	0	0	0	0	0	0	0	0
19894-97-4	Baizhi	1	0	0	0	0	0	0	0	0
muurolene	Baizhi	1	0	0	0	0	0	0	0	0
(&#8722;)-Alloaromadendrene	Baizhi	1	0	0	0	0	0	0	0	0
(4S)-4-isopropylcyclohexene-1-carbaldehyde	Baizhi	1	0	0	0	0	0	0	0	0
octanol	Baizhi	1	0	0	0	0	0	0	0	0
49070_FLUKA	Baizhi	1	0	0	0	0	0	0	0	0
myristic acid	Baizhi	1	0	0	0	0	0	0	0	0
PENTADECYLIC ACID	Baizhi	1	0	0	0	0	0	0	0	0
Daturic acid	Baizhi	1	0	0	0	0	0	0	0	0
Isocaryophyllene	Baizhi	1	0	0	0	0	0	0	0	0
delta-elemene	Baizhi	1	0	0	0	0	0	0	0	0
Tiglic acid	Baizhi	1	0	0	0	0	0	0	0	0
METHYL LINOLEATE	Baizhi	1	0	0	0	0	0	0	0	0
zoomaric acid	Baizhi	1	0	0	0	0	0	0	0	0
Tetracosane	Baizhi	1	0	0	0	0	0	0	0	0
ZINC03860434	Baizhi	1	0	0	0	0	0	0	0	0
EUG	Baizhi	1	0	0	0	0	0	0	0	0
panaxynol	Baizhi	1	0	0	0	0	0	0	0	0
()-Cuparene	Baizhi	1	0	0	0	0	0	0	0	0
cis-Thujopsene	Baizhi	1	0	0	0	0	0	0	0	0
(Z)-Ligustilide	Baizhi	1	0	0	0	0	0	0	0	0
1H-Cycloprop(e)azulen-7-ol, decahydro-1,1,7-trimethyl-4-methylene-, (1aR-(1aalpha,4aalpha,7beta,7abeta,7balpha))-	Baizhi	1	0	0	0	0	0	0	0	0
(-)-Comphene	Baizhi	1	0	0	0	0	0	0	0	0
Phellopterin	Baizhi	1	0	0	0	0	0	0	0	0
(4S)-1-methyl-4-(6-methylhepta-1,5-dien-2-yl)cyclohexene	Baizhi	1	0	0	0	0	0	0	0	0
Methyl octadeca-8,11-dienoate	Baizhi	1	0	0	0	0	0	0	0	0
(2S)-2-myristyloxirane	Baizhi	1	0	0	0	0	0	0	0	0
Methyl 5,8,11-heptadecatriynoate	Baizhi	1	0	0	0	0	0	0	0	0
T-Cadinol	Baizhi	1	0	0	0	0	0	0	0	0
T-Muurolol	Baizhi	1	0	0	0	0	0	0	0	0
isopimpinellin	Baizhi	1	0	0	0	0	0	0	0	0
Prangenidin	Baizhi	1	0	0	0	0	0	0	0	0
auraptenol	Baizhi	1	0	0	0	0	0	0	0	0
Linolein, 2-mono-	Baizhi	1	0	0	0	0	0	0	0	0
5-METHYLFURFURAL	Baizhi	1	0	0	0	0	0	0	0	0
beta-Terpinene	Baizhi	1	0	0	0	0	0	0	0	0
1,2-Benzenedicarboxylicacid, mono(2-ethyl) hexylester	Baizhi	1	0	0	0	0	0	0	0	0
Gaidic acid	Baizhi	1	0	0	0	0	0	0	0	0
Tetradecanal	Baizhi	1	0	0	0	0	0	0	0	0
3-Allyl-2-methoxyphenol	Baizhi	1	0	0	0	0	0	0	0	0
β-maaliene	Baizhi	1	0	0	0	0	0	0	0	0
Osmanthuside H	Baizhi	1	0	0	0	0	0	0	0	0
Ethyl linolelaidate	Baizhi	1	0	0	0	0	0	0	0	0
MENTHOL	Baizhi	1	0	0	0	0	0	0	0	0
methyl icosa-11,14-dienoate	Baizhi	1	0	0	0	0	0	0	0	0
(-)-beta-Fenchol	Baizhi	1	0	0	0	0	0	0	0	0
2-Methyl-5-ethylpyrazine	Baizhi	1	0	0	0	0	0	0	0	0
2,5-Dimethylpiazine	Baizhi	1	0	0	0	0	0	0	0	0
Hexyl formate	Baizhi	1	0	0	0	0	0	0	0	0
TRIMETHYLPYRAZINE	Baizhi	1	0	0	0	0	0	0	0	0
.alpha.-Carene	Baizhi	1	0	0	0	0	0	0	0	0
(1S,4R,4aR,8aR)-1-isopropyl-4,7-dimethyl-2,3,4,5,6,8a-hexahydro-1H-naphthalen-4a-ol	Baizhi	1	0	0	0	0	0	0	0	0
scopoline	Baizhi	1	0	0	0	0	0	0	0	0
eremophilene	Baizhi	1	0	0	0	0	0	0	0	0
β-cedrene	Baizhi	1	0	0	0	0	0	0	0	0
caryophellene	Baizhi	1	0	0	0	0	0	0	0	0
Prangenin	Baizhi	1	0	0	0	0	0	0	0	0
N-Undecyl Acetate	Baizhi	1	0	0	0	0	0	0	0	0
1-Nonen-3-Ol	Baizhi	1	0	0	0	0	0	0	0	0
N-Methylephedrine	Baizhi	1	0	0	0	0	0	0	0	0
1-Tetradecanol	Baizhi	1	0	0	0	0	0	0	0	0
1-Heptadecanol	Baizhi	1	0	0	0	0	0	0	0	0
Exaltolide	Baizhi	1	0	0	0	0	0	0	0	0
Alpha-Phellandrene	Baizhi	1	0	0	0	0	0	0	0	0
1-Tetradecene	Baizhi	1	0	0	0	0	0	0	0	0
1,4,7-Tridecatriene	Baizhi	1	0	0	0	0	0	0	0	0
1-Monolinolein	Baizhi	1	0	0	0	0	0	0	0	0
Elemene	Baizhi	1	0	0	0	0	0	0	0	0
Camphene	Baizhi	1	0	0	0	0	0	0	0	0
20-Hexadecanoylingenol	Baizhi	1	0	0	0	0	0	0	0	0
P-Cymene	Baizhi	1	0	0	0	0	0	0	0	0
Trans-Beta-Farnesene	Baizhi	1	0	0	0	0	0	0	0	0
(S)-Carvone	Baizhi	1	0	0	0	0	0	0	0	0
1-Pentadecene	Baizhi	1	0	0	0	0	0	0	0	0
Monomethyl-Cis-Hinokiresinol	Baizhi	1	0	0	0	0	0	0	0	0
Scopoletin	Baizhi	1	0	0	0	0	0	0	0	0
Humulene	Baizhi	1	0	0	0	0	0	0	0	0
Methylcyclohexane	Baizhi	1	0	0	0	0	0	0	0	0
Sendanone Acetate	Baizhi	1	0	0	0	0	0	0	0	0
Lauric Acid, Ethyl Ester	Baizhi	1	0	0	0	0	0	0	0	0
Limonene	Baizhi	1	0	0	0	0	0	0	0	0
L-Carvone	Baizhi	1	0	0	0	0	0	0	0	0
Alpha-Pinene	Baizhi	1	0	0	0	0	0	0	0	0
Umbelliferone	Baizhi	1	0	0	0	0	0	0	0	0
Terpinen-4-Ol	Baizhi	1	0	0	0	0	0	0	0	0
P-Cymen-2-Ol	Baizhi	1	0	0	0	0	0	0	0	0
Beta-Pinene	Baizhi	1	0	0	0	0	0	0	0	0
Camphor	Baizhi	1	0	0	0	0	0	0	0	0
7-Demethylsuberosin	Baizhi	1	0	0	0	0	0	0	0	0
Lauric Acid, Methyl Ester	Baizhi	1	0	0	0	0	0	0	0	0
Phenethyl Alcohol	Baizhi	1	0	0	0	0	0	0	0	0
Undecene	Baizhi	1	0	0	0	0	0	0	0	0
Trans-Caryophyllene	Baizhi	1	0	0	0	0	0	0	0	0
Nerolidol	Baizhi	1	0	0	0	0	0	0	0	0
Acetoin	Baizhi	1	0	0	0	0	0	0	0	0
Oxyphyllacinol	Baizhi	1	0	0	0	0	0	0	0	0
10-Undecenoic Acid	Baizhi	1	0	0	0	0	0	0	0	0
Octadecanol	Baizhi	1	0	0	0	0	0	0	0	0
1-Methyl-2-[(Z)-6-Pentadecenyl]-4(1h)-Quinolone	Baizhi	1	0	0	0	0	0	0	0	0
Bornyl Acetate	Baizhi	1	0	0	0	0	0	0	0	0
o-Acetyltoluene	Dahuang	0	1	0	0	0	0	0	0	0
cis-Zimtsaeure	Dahuang	0	1	0	0	0	0	0	0	0
citric acid	Dahuang	0	1	0	0	0	0	0	0	0
Crysophanol	Dahuang	0	1	0	0	0	0	0	0	0
MAE	Dahuang	0	1	0	0	0	0	0	0	0
OXL	Dahuang	0	1	0	0	0	0	0	0	0
β-sitosterol	Dahuang	0	1	0	0	0	0	0	0	0
(+)-Catechin-pentaacetate	Dahuang	0	1	0	0	0	0	0	0	0
(-)-Epicatechin-pentaacetate	Dahuang	0	1	0	0	0	0	0	0	0
2-Cinnamoyl-glucose	Dahuang	0	1	0	0	0	0	0	0	0
EUPATIN	Dahuang	0	1	0	0	0	0	0	0	0
3-Hydroxy-25-norfriedel-3,1(10)-dien-2-one-30-oic acid	Dahuang	0	1	0	0	0	0	0	0	0
5-Carboxy-7-hydroxy-2-methyl-benzopyran-gamma-one	Dahuang	0	1	0	0	0	0	0	0	0
Anthraglycoside B	Dahuang	0	1	0	0	0	0	0	0	0
Chrysophanol glucoside	Dahuang	0	1	0	0	0	0	0	0	0
Emodin-6-glucoside	Dahuang	0	1	0	0	0	0	0	0	0
gallocatechin	Dahuang	0	1	0	0	0	0	0	0	0
1,8-dihydroxy-3-methoxy-2,6-dimethyl-9,10-anthraquinone	Dahuang	0	1	0	0	0	0	0	0	0
Physcion-9-O-beta-D-glucopyranoside_qt	Dahuang	0	1	0	0	0	0	0	0	0
Physciondiglucoside	Dahuang	0	1	0	0	0	0	0	0	0
ZINC04081604	Dahuang	0	1	0	0	0	0	0	0	0
5-[(Z)-2-(3-hydroxy-4-methoxy-phenyl)vinyl]resorcinol	Dahuang	0	1	0	0	0	0	0	0	0
Rhein diglucoside	Dahuang	0	1	0	0	0	0	0	0	0
rhein	Dahuang	0	1	0	0	0	0	0	0	0
Rheinoside A_qt	Dahuang	0	1	0	0	0	0	0	0	0
Serotonin	Dahuang	0	1	0	0	0	0	0	0	0
Torachrysone-8-O-beta-D-(6'-oxayl)-glucoside	Dahuang	0	1	0	0	0	0	0	0	0
Toralactone	Dahuang	0	1	0	0	0	0	0	0	0
[(2R,3S,4S,5R,6S)-6-[4-[(Z)-2-(3,5-dihydroxyphenyl)ethenyl]phenoxy]-3,4,5-trihydroxyoxan-2-yl]methyl 3,4,5-trihydroxybenzoate	Dahuang	0	1	0	0	0	0	0	0	0
PIT	Dahuang	0	1	0	0	0	0	0	0	0
1-O-Galloyl-glycerol	Dahuang	0	1	0	0	0	0	0	0	0
laccaic acid D	Dahuang	0	1	0	0	0	0	0	0	0
Emodin-1-O-beta-D-glucopyranoside	Dahuang	0	1	0	0	0	0	0	0	0
cinnamic acid	Dahuang	0	1	0	0	0	0	0	0	0
Daucosterol_qt	Dahuang	0	1	0	0	0	0	0	0	0
DMR	Dahuang	0	1	0	0	0	0	0	0	0
10beta-Hydroxy-6beta-isobutyrylfuranoeremophilane	Dahuang	0	1	0	0	0	0	0	0	0
DLA	Dahuang	0	1	0	0	0	0	0	0	0
RHAPONTIN	Dahuang	0	1	0	0	0	0	0	0	0
succinic acid	Dahuang	0	1	0	0	0	0	0	0	0
aloe-emodin	Dahuang	0	1	0	0	0	0	0	0	0
emodin	Dahuang	0	1	0	0	0	0	0	0	0
Physcion	Dahuang	0	1	0	0	0	0	0	0	0
3,4,5-trihydroxybenzoic acid	Dahuang	0	1	0	0	0	0	0	0	0
(-)-catechin	Dahuang	0	1	0	0	0	0	0	0	0
3-Hydroxy-25-Norfriedel-3,1	Dahuang	0	1	0	0	0	0	0	0	0
5-Acetyl-7-Hydroxy-2-Methylbenzopyran-Gamma-One	Dahuang	0	1	0	0	0	0	0	0	0
Rheinoside A	Dahuang	0	1	0	0	0	0	0	0	0
Gallicacid	Dahuang	0	1	0	0	0	0	0	0	0
Epicatechin	Dahuang	0	1	0	0	0	0	0	0	0
Palmidin C	Dahuang	0	1	0	0	0	0	0	0	0
Progesterone	Dahuang	0	1	0	0	0	0	0	0	0
Rhapontisterone	Dahuang	0	1	0	0	0	0	0	0	0
Serotonine	Dahuang	0	1	0	0	0	0	0	0	0
Chrysophanol	Dahuang	0	1	0	0	0	0	0	0	0
Emodin Anthrone	Dahuang	0	1	0	0	0	0	0	0	0
2-Methyl Cardol	Dahuang	0	1	0	0	0	0	0	0	0
Procyanidin B-5,4'-O-Gallate	Dahuang	0	1	0	0	0	0	0	0	0
Procyanidin B-5,5'-O-Gallate	Dahuang	0	1	0	0	0	0	0	0	0
Procyanidin B-5,6'-O-Gallate	Dahuang	0	1	0	0	0	0	0	0	0
protocatechuic acid	Danshen	0	0	1	0	0	0	0	0	0
5-isopropyl-2-methylbicyclo[3.1.0]hex-2-ene	Danshen	0	0	1	0	0	0	0	0	0
[(3R)-3,7-dimethylocta-1,6-dien-3-yl] acetate	Danshen	0	0	1	0	0	0	0	0	0
NERYLACETATE	Danshen	0	0	1	0	0	0	0	0	0
protocatechualdehyde	Danshen	0	0	1	0	0	0	0	0	0
1,2,5,6-tetrahydrotanshinone	Danshen	0	0	1	0	0	0	0	0	0
beta-Chamigrene	Danshen	0	0	1	0	0	0	0	0	0
Poriferasterol	Danshen	0	0	1	0	0	0	0	0	0
poriferast-5-en-3beta-ol	Danshen	0	0	1	0	0	0	0	0	0
D-Camphene	Danshen	0	0	1	0	0	0	0	0	0
cyanidol	Danshen	0	0	1	0	0	0	0	0	0
sugiol	Danshen	0	0	1	0	0	0	0	0	0
caffeic acid	Danshen	0	0	1	0	0	0	0	0	0
(-)-beta-Phellandrene	Danshen	0	0	1	0	0	0	0	0	0
oleanolic acid	Danshen	0	0	1	0	0	0	0	0	0
Dehydrotanshinone II A	Danshen	0	0	1	0	0	0	0	0	0
VIV	Danshen	0	0	1	0	0	0	0	0	0
Baicalin	Danshen	0	0	1	0	0	0	0	0	0
[(1S)-endo]-(-)-Borneol	Danshen	0	0	1	0	0	0	0	0	0
beta-caryophyllene	Danshen	0	0	1	0	0	0	0	0	0
L-Serin	Danshen	0	0	1	0	0	0	0	0	0
Threonin	Danshen	0	0	1	0	0	0	0	0	0
PHA	Danshen	0	0	1	0	0	0	0	0	0
LPG	Danshen	0	0	1	0	0	0	0	0	0
tigogenin	Danshen	0	0	1	0	0	0	0	0	0
GLY	Danshen	0	0	1	0	0	0	0	0	0
ursolic acid	Danshen	0	0	1	0	0	0	0	0	0
Gulutamine	Danshen	0	0	1	0	0	0	0	0	0
L-	Danshen	0	0	1	0	0	0	0	0	0
(-)-Epicedrol	Danshen	0	0	1	0	0	0	0	0	0
Leucinum	Danshen	0	0	1	0	0	0	0	0	0
h-Met-h	Danshen	0	0	1	0	0	0	0	0	0
L-Lysin	Danshen	0	0	1	0	0	0	0	0	0
DTY	Danshen	0	0	1	0	0	0	0	0	0
digallate	Danshen	0	0	1	0	0	0	0	0	0
isoferulic acid	Danshen	0	0	1	0	0	0	0	0	0
luteolin	Danshen	0	0	1	0	0	0	0	0	0
Prolinum	Danshen	0	0	1	0	0	0	0	0	0
8-isopropylidene-1,5-dimethylcyclodeca-1,5-diene	Danshen	0	0	1	0	0	0	0	0	0
ASI	Danshen	0	0	1	0	0	0	0	0	0
L-Valin	Danshen	0	0	1	0	0	0	0	0	0
L-Ile	Danshen	0	0	1	0	0	0	0	0	0
(E)-3-(3-hydroxy-4,5-dimethoxy-phenyl)acrylic acid	Danshen	0	0	1	0	0	0	0	0	0
5,6-dihydroxy-7-isopropyl-1,1-dimethyl-2,3-dihydrophenanthren-4-one	Danshen	0	0	1	0	0	0	0	0	0
1,2-DT-Quinone	Danshen	0	0	1	0	0	0	0	0	0
Dehydromiltirone	Danshen	0	0	1	0	0	0	0	0	0
1-ketoisocryptotanshinone	Danshen	0	0	1	0	0	0	0	0	0
2-isopropyl-8-methylphenanthrene-3,4-dione	Danshen	0	0	1	0	0	0	0	0	0
3α-hydroxytanshinoneⅡa	Danshen	0	0	1	0	0	0	0	0	0
3beta-Hydroxytanshinone IIA	Danshen	0	0	1	0	0	0	0	0	0
(1R,4R,5S)-1-isopropyl-4-methyl-4-bicyclo[3.1.0]hexanol	Danshen	0	0	1	0	0	0	0	0	0
(E)-3-[2-(3,4-dihydroxyphenyl)-7-hydroxy-benzofuran-4-yl]acrylic acid	Danshen	0	0	1	0	0	0	0	0	0
4-methylenemiltirone	Danshen	0	0	1	0	0	0	0	0	0
2-(4-hydroxy-3-methoxyphenyl)-5-(3-hydroxypropyl)-7-methoxy-3-benzofurancarboxaldehyde	Danshen	0	0	1	0	0	0	0	0	0
6-o-syringyl-8-o-acetyl shanzhiside methyl ester_qt	Danshen	0	0	1	0	0	0	0	0	0
7-oxoroyleanone2	Danshen	0	0	1	0	0	0	0	0	0
(4bS,8aS,10S)-10-hydroxy-2-isopropyl-4b,8,8-trimethyl-5,6,7,8a,9,10-hexahydrophenanthrene-3,4-dione	Danshen	0	0	1	0	0	0	0	0	0
formyltanshinone	Danshen	0	0	1	0	0	0	0	0	0
3-beta-Hydroxymethyllenetanshiquinone	Danshen	0	0	1	0	0	0	0	0	0
Methylenetanshinquinone	Danshen	0	0	1	0	0	0	0	0	0
przewalskin a	Danshen	0	0	1	0	0	0	0	0	0
przewalskin b	Danshen	0	0	1	0	0	0	0	0	0
przewalskin c	Danshen	0	0	1	0	0	0	0	0	0
przewalskin d	Danshen	0	0	1	0	0	0	0	0	0
Przewaquinone A	Danshen	0	0	1	0	0	0	0	0	0
Przewaquinone B	Danshen	0	0	1	0	0	0	0	0	0
przewaquinone c	Danshen	0	0	1	0	0	0	0	0	0
(6S,7R)-6,7-dihydroxy-1,6-dimethyl-8,9-dihydro-7H-naphtho[8,7-g]benzofuran-10,11-dione	Danshen	0	0	1	0	0	0	0	0	0
przewaquinone f	Danshen	0	0	1	0	0	0	0	0	0
(2S)-3-(3,4-dihydroxyphenyl)-2-hydroxypropanoic acid	Danshen	0	0	1	0	0	0	0	0	0
saloilenone	Danshen	0	0	1	0	0	0	0	0	0
sclareol	Danshen	0	0	1	0	0	0	0	0	0
tanshinaldehyde	Danshen	0	0	1	0	0	0	0	0	0
Tanshinol A	Danshen	0	0	1	0	0	0	0	0	0
Danshenol B	Danshen	0	0	1	0	0	0	0	0	0
Danshenol A	Danshen	0	0	1	0	0	0	0	0	0
Z-8-Hexadecen-1-ol acetate	Danshen	0	0	1	0	0	0	0	0	0
Salvilenone	Danshen	0	0	1	0	0	0	0	0	0
carnosol	Danshen	0	0	1	0	0	0	0	0	0
cryptotanshinone	Danshen	0	0	1	0	0	0	0	0	0
dan-shexinkum a	Danshen	0	0	1	0	0	0	0	0	0
dan-shexinkum b	Danshen	0	0	1	0	0	0	0	0	0
dan-shexinkum d	Danshen	0	0	1	0	0	0	0	0	0
danshenspiroketallactone	Danshen	0	0	1	0	0	0	0	0	0
danshenspiroketallactoneii	Danshen	0	0	1	0	0	0	0	0	0
deoxyneocryptotanshinone	Danshen	0	0	1	0	0	0	0	0	0
dihydroisotanshinoneⅠ	Danshen	0	0	1	0	0	0	0	0	0
Istidina	Danshen	0	0	1	0	0	0	0	0	0
dihydrotanshinlactone	Danshen	0	0	1	0	0	0	0	0	0
dihydrotanshinoneⅠ	Danshen	0	0	1	0	0	0	0	0	0
diisopro-penyl methyl vinyl cyclohexane2	Danshen	0	0	1	0	0	0	0	0	0
epidanshenspiroketallactone	Danshen	0	0	1	0	0	0	0	0	0
ethyl lithospermate	Danshen	0	0	1	0	0	0	0	0	0
C09092	Danshen	0	0	1	0	0	0	0	0	0
isocryptotanshi-none	Danshen	0	0	1	0	0	0	0	0	0
isosalvianolic acid c	Danshen	0	0	1	0	0	0	0	0	0
isotanshinone iib	Danshen	0	0	1	0	0	0	0	0	0
Isotanshinone II	Danshen	0	0	1	0	0	0	0	0	0
Isotanshinone I	Danshen	0	0	1	0	0	0	0	0	0
lithospermic acid	Danshen	0	0	1	0	0	0	0	0	0
manool	Danshen	0	0	1	0	0	0	0	0	0
methylrosmarinate	Danshen	0	0	1	0	0	0	0	0	0
methyltanshinonate	Danshen	0	0	1	0	0	0	0	0	0
miltionone Ⅰ	Danshen	0	0	1	0	0	0	0	0	0
miltionone Ⅱ	Danshen	0	0	1	0	0	0	0	0	0
miltipolone	Danshen	0	0	1	0	0	0	0	0	0
Miltirone	Danshen	0	0	1	0	0	0	0	0	0
neocryptotanshinone ii	Danshen	0	0	1	0	0	0	0	0	0
neocryptotanshinone	Danshen	0	0	1	0	0	0	0	0	0
przewalskin	Danshen	0	0	1	0	0	0	0	0	0
1-methyl-8,9-dihydro-7H-naphtho[5,6-g]benzofuran-6,10,11-trione	Danshen	0	0	1	0	0	0	0	0	0
potassium salvianolate d	Danshen	0	0	1	0	0	0	0	0	0
prolithospermic acid	Danshen	0	0	1	0	0	0	0	0	0
(2S,3S)-2-(3,4-dihydroxyphenyl)-7-hydroxy-4-[(E)-3-hydroxy-3-oxoprop-1-enyl]-2,3-dihydrobenzofuran-3-carboxylic acid	Danshen	0	0	1	0	0	0	0	0	0
(2R)-3-(3,4-dihydroxyphenyl)-2-[(Z)-3-(3,4-dihydroxyphenyl)acryloyl]oxy-propionic acid	Danshen	0	0	1	0	0	0	0	0	0
salviacoccin	Danshen	0	0	1	0	0	0	0	0	0
danshensu	Danshen	0	0	1	0	0	0	0	0	0
salvianic acid c	Danshen	0	0	1	0	0	0	0	0	0
salvianolic acid a	Danshen	0	0	1	0	0	0	0	0	0
salvianolic acid c	Danshen	0	0	1	0	0	0	0	0	0
salvianolic acid d	Danshen	0	0	1	0	0	0	0	0	0
salvianolic acid g	Danshen	0	0	1	0	0	0	0	0	0
salvianolic acid j	Danshen	0	0	1	0	0	0	0	0	0
salvilenone Ⅰ	Danshen	0	0	1	0	0	0	0	0	0
salviolone	Danshen	0	0	1	0	0	0	0	0	0
methyl (1S,4aS,5R,7S,7aS)-5,7-dihydroxy-7-methyl-1-[(2S,3R,4S,5S,6R)-3,4,5-trihydroxy-6-(hydroxymethyl)oxan-2-yl]oxy-4a,5,6,7a-tetrahydro-1H-cyclopenta[d]pyran-4-carboxylate	Danshen	0	0	1	0	0	0	0	0	0
shanzhiside methyl ester_qt	Danshen	0	0	1	0	0	0	0	0	0
(6S)-6-hydroxy-1-methyl-6-methylol-8,9-dihydro-7H-naphtho[8,7-g]benzofuran-10,11-quinone	Danshen	0	0	1	0	0	0	0	0	0
Tanshindiol B	Danshen	0	0	1	0	0	0	0	0	0
Przewaquinone E	Danshen	0	0	1	0	0	0	0	0	0
Tanshilactone	Danshen	0	0	1	0	0	0	0	0	0
tanshinone iia	Danshen	0	0	1	0	0	0	0	0	0
(6S)-6-(hydroxymethyl)-1,6-dimethyl-8,9-dihydro-7H-naphtho[8,7-g]benzofuran-10,11-dione	Danshen	0	0	1	0	0	0	0	0	0
tanshinone Ⅵ	Danshen	0	0	1	0	0	0	0	0	0
tanshinone i	Danshen	0	0	1	0	0	0	0	0	0
Spirostan-3-ol, (3beta,5alpha,25S)-	Danshen	0	0	1	0	0	0	0	0	0
β-cadinol	Danshen	0	0	1	0	0	0	0	0	0
apigenin	Danshen	0	0	1	0	0	0	0	0	0
luteolin-7-o-glucoside	Danshen	0	0	1	0	0	0	0	0	0
Germacrene D	Danshen	0	0	1	0	0	0	0	0	0
Tanshiquinone B	Danshen	0	0	1	0	0	0	0	0	0
Isocucurbitacin D	Danshen	0	0	1	0	0	0	0	0	0
Salonitenolide	Danshen	0	0	1	0	0	0	0	0	0
Miltionone I	Danshen	0	0	1	0	0	0	0	0	0
Neotanshinone C	Danshen	0	0	1	0	0	0	0	0	0
Salvinone	Danshen	0	0	1	0	0	0	0	0	0
Cryptoxanthin	Danshen	0	0	1	0	0	0	0	0	0
Ferruginol	Danshen	0	0	1	0	0	0	0	0	0
Isocryptotanshinone	Danshen	0	0	1	0	0	0	0	0	0
Heteratisine	Danshen	0	0	1	0	0	0	0	0	0
Isotenulin	Danshen	0	0	1	0	0	0	0	0	0
Dihydroisotanshinone I	Danshen	0	0	1	0	0	0	0	0	0
Tanshinone Vi	Danshen	0	0	1	0	0	0	0	0	0
Daphneolone	Danshen	0	0	1	0	0	0	0	0	0
Tanshinone Ii A	Danshen	0	0	1	0	0	0	0	0	0
Gamma-Sitosterol	Danshen	0	0	1	0	0	0	0	0	0
Dauricine	Danshen	0	0	1	0	0	0	0	0	0
Rosmarinine	Danshen	0	0	1	0	0	0	0	0	0
6-Hydroxymethyllumazin	Danshen	0	0	1	0	0	0	0	0	0
Samaderin A	Danshen	0	0	1	0	0	0	0	0	0
3-Hydroxytaxinine A	Danshen	0	0	1	0	0	0	0	0	0
Ursolicacid	Danshen	0	0	1	0	0	0	0	0	0
Salviol	Danshen	0	0	1	0	0	0	0	0	0
Dihydrokaranone	Danshen	0	0	1	0	0	0	0	0	0
vanillic acid	Huangqi	0	0	0	1	0	0	0	0	0
Mairin	Huangqi	0	0	0	1	0	0	0	0	0
Jaranol	Huangqi	0	0	0	1	0	0	0	0	0
Rhamnocitrin	Huangqi	0	0	0	1	0	0	0	0	0
alexandrin	Huangqi	0	0	0	1	0	0	0	0	0
hederagenin	Huangqi	0	0	0	1	0	0	0	0	0
(3S,8S,9S,10R,13R,14S,17R)-10,13-dimethyl-17-[(2R,5S)-5-propan-2-yloctan-2-yl]-2,3,4,7,8,9,11,12,14,15,16,17-dodecahydro-1H-cyclopenta[a]phenanthren-3-ol	Huangqi	0	0	0	1	0	0	0	0	0
isorhamnetin	Huangqi	0	0	0	1	0	0	0	0	0
lupeol	Huangqi	0	0	0	1	0	0	0	0	0
3,9-di-O-methylnissolin	Huangqi	0	0	0	1	0	0	0	0	0
3-Hydroxy-2-picoline	Huangqi	0	0	0	1	0	0	0	0	0
(2S)-4-methoxy-7-methyl-2-[1-methyl-1-[(2S,3R,4S,5S,6R)-3,4,5-trihydroxy-6-methylol-tetrahydropyran-2-yl]oxy-ethyl]-2,3-dihydrofuro[3,2-g]chromen-5-one	Huangqi	0	0	0	1	0	0	0	0	0
5'-hydroxyiso-muronulatol-2',5'-di-O-glucoside_qt	Huangqi	0	0	0	1	0	0	0	0	0
7,2'-dihydroxy-3',4'-dimethoxyisoflavone-7-O-β-D-glucoside	Huangqi	0	0	0	1	0	0	0	0	0
7-O-methylisomucronulatol	Huangqi	0	0	0	1	0	0	0	0	0
9,10-dimethoxypterocarpan-3-O-β-D-glucoside	Huangqi	0	0	0	1	0	0	0	0	0
(6aR,11aR)-9,10-dimethoxy-6a,11a-dihydro-6H-benzofurano[3,2-c]chromen-3-ol	Huangqi	0	0	0	1	0	0	0	0	0
13-hydroxy-9,11-octadecadienoic acid	Huangqi	0	0	0	1	0	0	0	0	0
Arabinose,d	Huangqi	0	0	0	1	0	0	0	0	0
Fucopyranose, L-	Huangqi	0	0	0	1	0	0	0	0	0
Bifendate	Huangqi	0	0	0	1	0	0	0	0	0
gamma-aminobutyric acid	Huangqi	0	0	0	1	0	0	0	0	0
FERULIC ACID (CIS)	Huangqi	0	0	0	1	0	0	0	0	0
daidzein	Huangqi	0	0	0	1	0	0	0	0	0
Ononin	Huangqi	0	0	0	1	0	0	0	0	0
formononetin	Huangqi	0	0	0	1	0	0	0	0	0
(+)-Syringaresinol	Huangqi	0	0	0	1	0	0	0	0	0
cis-p-Coumarate	Huangqi	0	0	0	1	0	0	0	0	0
Flavaxin	Huangqi	0	0	0	1	0	0	0	0	0
Astraisoflavanin	Huangqi	0	0	0	1	0	0	0	0	0
Mucronulatol	Huangqi	0	0	0	1	0	0	0	0	0
Caffeate	Huangqi	0	0	0	1	0	0	0	0	0
rutin	Huangqi	0	0	0	1	0	0	0	0	0
Lariciresinol	Huangqi	0	0	0	1	0	0	0	0	0
Calycosin	Huangqi	0	0	0	1	0	0	0	0	0
3'-Hydroxy-4'-methoxyisoflavone-7-O-beta-D-glucoside	Huangqi	0	0	0	1	0	0	0	0	0
XLS	Huangqi	0	0	0	1	0	0	0	0	0
nicotinic acid	Huangqi	0	0	0	1	0	0	0	0	0
kaempferol	Huangqi	0	0	0	1	0	0	0	0	0
rhamnocitrin-3-O-glucoside	Huangqi	0	0	0	1	0	0	0	0	0
RAM	Huangqi	0	0	0	1	0	0	0	0	0
Crystal VI	Huangqi	0	0	0	1	0	0	0	0	0
betaine	Huangqi	0	0	0	1	0	0	0	0	0
linolenic acid	Huangqi	0	0	0	1	0	0	0	0	0
FA	Huangqi	0	0	0	1	0	0	0	0	0
(Z)-1-(2,4-dihydroxyphenyl)-3-(4-hydroxyphenyl)prop-2-en-1-one	Huangqi	0	0	0	1	0	0	0	0	0
Hirsutrin	Huangqi	0	0	0	1	0	0	0	0	0
isomucronulatol-7,2'-di-O-glucosiole	Huangqi	0	0	0	1	0	0	0	0	0
1,7-Dihydroxy-3,9-dimethoxy pterocarpene	Huangqi	0	0	0	1	0	0	0	0	0
quercetin	Huangqi	0	0	0	1	0	0	0	0	0
Astragaloside Vi	Huangqi	0	0	0	1	0	0	0	0	0
Choline	Huangqi	0	0	0	1	0	0	0	0	0
Uridine	Huangqi	0	0	0	1	0	0	0	0	0
Astragaloside Ii	Huangqi	0	0	0	1	0	0	0	0	0
Soyasaponin 1	Huangqi	0	0	0	1	0	0	0	0	0
Guanosine	Huangqi	0	0	0	1	0	0	0	0	0
Astramembrannin I	Huangqi	0	0	0	1	0	0	0	0	0
Soyasapogenol B	Huangqi	0	0	0	1	0	0	0	0	0
Astragaloside V	Huangqi	0	0	0	1	0	0	0	0	0
Astragaloside Iii	Huangqi	0	0	0	1	0	0	0	0	0
Astragaloside I	Huangqi	0	0	0	1	0	0	0	0	0
3,5-Dimethoxystilbene	Huangqi	0	0	0	1	0	0	0	0	0
Adenine	Huangqi	0	0	0	1	0	0	0	0	0
Astragaloside Vii	Huangqi	0	0	0	1	0	0	0	0	0
Canavanine	Huangqi	0	0	0	1	0	0	0	0	0
zinc oxide	Luganshi	0	0	0	0	1	0	0	0	0
Dehydroabietic Acid	Xuejie	0	0	0	0	0	1	0	0	0
Abietic Acid	Xuejie	0	0	0	0	0	1	0	0	0
Sandaracopimaric Acid	Xuejie	0	0	0	0	0	1	0	0	0
Pimaric Acid	Xuejie	0	0	0	0	0	1	0	0	0
Isopimaric Acid	Xuejie	0	0	0	0	0	1	0	0	0
Aluminium	Zhenzhufen	0	0	0	0	0	0	1	0	0
Iron	Zhenzhufen	0	0	0	0	0	0	1	0	0
Silicon	Zhenzhufen	0	0	0	0	0	0	1	0	0
Calcium Carbonate	Zhenzhufen	0	0	0	0	0	0	1	0	0
(2R)-3-oxo-2-phenylbutanenitrile	Zicao	0	0	0	0	0	0	0	1	0
[(1R)-1-(5,8-dihydroxy-1,4-dioxo-2-naphthyl)-4-methyl-pent-3-enyl] 2-methylpropanoate	Zicao	0	0	0	0	0	0	0	1	0
[(1R)-1-(5,8-dihydroxy-1,4-dioxo-2-naphthyl)-4-methyl-pent-3-enyl] 3-hydroxy-3-methyl-butanoate	Zicao	0	0	0	0	0	0	0	1	0
[(1R)-1-(5,8-dihydroxy-1,4-dioxo-2-naphthyl)-4-methyl-pent-3-enyl] 3-methylbutanoate	Zicao	0	0	0	0	0	0	0	1	0
[(1R)-1-(5,8-dihydroxy-1,4-dioxo-2-naphthyl)-4-methyl-pent-3-enyl] propanoate	Zicao	0	0	0	0	0	0	0	1	0
11-Eicosenoic Acid	Zicao	0	0	0	0	0	0	0	1	0
1-methoxyacetylshikonin	Zicao	0	0	0	0	0	0	0	1	0
3-(1,1-Dimethyl Allyl) Herniarin	Zicao	0	0	0	0	0	0	0	1	0
5-[(E)-5-(3-furyl)-2-methyl-pent-2-enyl]-2,3-dimethoxy-p-benzoquinone	Zicao	0	0	0	0	0	0	0	1	0
acetylshikonin	Zicao	0	0	0	0	0	0	0	1	0
Alkannan	Zicao	0	0	0	0	0	0	0	1	0
Alkannin beta,beta-dimethylacrylate	Zicao	0	0	0	0	0	0	0	1	0
alpha-methyl-n-butylshikonin	Zicao	0	0	0	0	0	0	0	1	0
Anhydroalkannin	Zicao	0	0	0	0	0	0	0	1	0
Arnebin 7	Zicao	0	0	0	0	0	0	0	1	0
arnebinol	Zicao	0	0	0	0	0	0	0	1	0
arnebinone	Zicao	0	0	0	0	0	0	0	1	0
beta-acetoxyisovalerylshikonin	Zicao	0	0	0	0	0	0	0	1	0
Caffeic Acid Dimethyl Ether	Zicao	0	0	0	0	0	0	0	1	0
Deoxyshikonin	Zicao	0	0	0	0	0	0	0	1	0
Eicosanol	Zicao	0	0	0	0	0	0	0	1	0
Ethyl senecioate	Zicao	0	0	0	0	0	0	0	1	0
Isoarnebin 4	Zicao	0	0	0	0	0	0	0	1	0
Isobutyryl shikonin	Zicao	0	0	0	0	0	0	0	1	0
Isovanillin	Zicao	0	0	0	0	0	0	0	1	0
lignoceric acid	Zicao	0	0	0	0	0	0	0	1	0
lithospermidin A	Zicao	0	0	0	0	0	0	0	1	0
Lithospermidin B	Zicao	0	0	0	0	0	0	0	1	0
Lobelanidine	Zicao	0	0	0	0	0	0	0	1	0
O9-Angeloylretronecine	Zicao	0	0	0	0	0	0	0	1	0
SENECIC ACID	Zicao	0	0	0	0	0	0	0	1	0
Shikonin	Zicao	0	0	0	0	0	0	0	1	0
Shikonine	Zicao	0	0	0	0	0	0	0	1	0
shikonofuran B	Zicao	0	0	0	0	0	0	0	1	0
shikonofuran C	Zicao	0	0	0	0	0	0	0	1	0
Shinjulactone K	Zicao	0	0	0	0	0	0	0	1	0
sitosterol	Zicao	0	0	0	0	0	0	0	1	0
Tormentic acid	Zicao	0	0	0	0	0	0	0	1	0
A2ML1	gene	0	0	0	0	0	0	0	0	1
UTP20	gene	0	0	0	0	0	0	0	0	1
CALU	gene	0	0	0	0	0	0	0	0	1
AR	gene	0	0	0	0	0	0	0	0	1
VDR	gene	0	0	0	0	0	0	0	0	1
CYP27B1	gene	0	0	0	0	0	0	0	0	1
GC	gene	0	0	0	0	0	0	0	0	1
SLC6A3	gene	0	0	0	0	0	0	0	0	1
ATF4	gene	0	0	0	0	0	0	0	0	1
ADRA1A	gene	0	0	0	0	0	0	0	0	1
ADRB2	gene	0	0	0	0	0	0	0	0	1
IL2	gene	0	0	0	0	0	0	0	0	1
ADRA2A	gene	0	0	0	0	0	0	0	0	1
ATF3	gene	0	0	0	0	0	0	0	0	1
TNF	gene	0	0	0	0	0	0	0	0	1
ATF2	gene	0	0	0	0	0	0	0	0	1
ATF1	gene	0	0	0	0	0	0	0	0	1
ADRB1	gene	0	0	0	0	0	0	0	0	1
NFATC1	gene	0	0	0	0	0	0	0	0	1
JUN	gene	0	0	0	0	0	0	0	0	1
SLC6A4	gene	0	0	0	0	0	0	0	0	1
ACHE	gene	0	0	0	0	0	0	0	0	1
ATF6	gene	0	0	0	0	0	0	0	0	1
FOS	gene	0	0	0	0	0	0	0	0	1
SLC6A2	gene	0	0	0	0	0	0	0	0	1
DRD1	gene	0	0	0	0	0	0	0	0	1
MAPK1	gene	0	0	0	0	0	0	0	0	1
TH	gene	0	0	0	0	0	0	0	0	1
PIK3R3	gene	0	0	0	0	0	0	0	0	1
MAOB	gene	0	0	0	0	0	0	0	0	1
PIK3R1	gene	0	0	0	0	0	0	0	0	1
TAT	gene	0	0	0	0	0	0	0	0	1
HTR2C	gene	0	0	0	0	0	0	0	0	1
ADRA1D	gene	0	0	0	0	0	0	0	0	1
DRD2	gene	0	0	0	0	0	0	0	0	1
PAH	gene	0	0	0	0	0	0	0	0	1
MAOA	gene	0	0	0	0	0	0	0	0	1
GRIN2B	gene	0	0	0	0	0	0	0	0	1
TRPV3	gene	0	0	0	0	0	0	0	0	1
OPRK1	gene	0	0	0	0	0	0	0	0	1
TRPM8	gene	0	0	0	0	0	0	0	0	1
TRPA1	gene	0	0	0	0	0	0	0	0	1
CACNB1	gene	0	0	0	0	0	0	0	0	1
VCAM1	gene	0	0	0	0	0	0	0	0	1
CHRNA7	gene	0	0	0	0	0	0	0	0	1
SLC29A1	gene	0	0	0	0	0	0	0	0	1
CACNA1S	gene	0	0	0	0	0	0	0	0	1
CACNA1C	gene	0	0	0	0	0	0	0	0	1
CHRNB2	gene	0	0	0	0	0	0	0	0	1
KCNJ5	gene	0	0	0	0	0	0	0	0	1
SLC29A2	gene	0	0	0	0	0	0	0	0	1
HTR3E	gene	0	0	0	0	0	0	0	0	1
HTR3A	gene	0	0	0	0	0	0	0	0	1
GABRA1	gene	0	0	0	0	0	0	0	0	1
CHRNA9	gene	0	0	0	0	0	0	0	0	1
CHRNA5	gene	0	0	0	0	0	0	0	0	1
CACNG1	gene	0	0	0	0	0	0	0	0	1
ADRA1B	gene	0	0	0	0	0	0	0	0	1
KCNMA1	gene	0	0	0	0	0	0	0	0	1
SCN11A	gene	0	0	0	0	0	0	0	0	1
ABAT	gene	0	0	0	0	0	0	0	0	1
SCN10A	gene	0	0	0	0	0	0	0	0	1
ALDH5A1	gene	0	0	0	0	0	0	0	0	1
HDAC9	gene	0	0	0	0	0	0	0	0	1
TYR	gene	0	0	0	0	0	0	0	0	1
SCN9A	gene	0	0	0	0	0	0	0	0	1
HDAC2	gene	0	0	0	0	0	0	0	0	1
KCNA3	gene	0	0	0	0	0	0	0	0	1
PRKAB1	gene	0	0	0	0	0	0	0	0	1
ADH1A	gene	0	0	0	0	0	0	0	0	1
KCNA1	gene	0	0	0	0	0	0	0	0	1
TPO	gene	0	0	0	0	0	0	0	0	1
CAT	gene	0	0	0	0	0	0	0	0	1
ADH1B	gene	0	0	0	0	0	0	0	0	1
ADH1C	gene	0	0	0	0	0	0	0	0	1
RNASE1	gene	0	0	0	0	0	0	0	0	1
ALDH2	gene	0	0	0	0	0	0	0	0	1
KCNQ1	gene	0	0	0	0	0	0	0	0	1
TRPV1	gene	0	0	0	0	0	0	0	0	1
NR3C1	gene	0	0	0	0	0	0	0	0	1
FADS2	gene	0	0	0	0	0	0	0	0	1
FADS1	gene	0	0	0	0	0	0	0	0	1
PTGS1	gene	0	0	0	0	0	0	0	0	1
PTGS2	gene	0	0	0	0	0	0	0	0	1
CYP19A1	gene	0	0	0	0	0	0	0	0	1
PRKCA	gene	0	0	0	0	0	0	0	0	1
PRKCD	gene	0	0	0	0	0	0	0	0	1
F2	gene	0	0	0	0	0	0	0	0	1
ESR1	gene	0	0	0	0	0	0	0	0	1
PGR	gene	0	0	0	0	0	0	0	0	1
NR3C2	gene	0	0	0	0	0	0	0	0	1
PDE5A	gene	0	0	0	0	0	0	0	0	1
PDE4A	gene	0	0	0	0	0	0	0	0	1
RYR1	gene	0	0	0	0	0	0	0	0	1
ADORA2A	gene	0	0	0	0	0	0	0	0	1
ITPR1	gene	0	0	0	0	0	0	0	0	1
PDE6A	gene	0	0	0	0	0	0	0	0	1
PRKDC	gene	0	0	0	0	0	0	0	0	1
PIK3CD	gene	0	0	0	0	0	0	0	0	1
PGD	gene	0	0	0	0	0	0	0	0	1
PIK3CA	gene	0	0	0	0	0	0	0	0	1
PDE4D	gene	0	0	0	0	0	0	0	0	1
PIK3CB	gene	0	0	0	0	0	0	0	0	1
ITPR3	gene	0	0	0	0	0	0	0	0	1
ATM	gene	0	0	0	0	0	0	0	0	1
PDE6B	gene	0	0	0	0	0	0	0	0	1
ADORA1	gene	0	0	0	0	0	0	0	0	1
NT5E	gene	0	0	0	0	0	0	0	0	1
RIPK1	gene	0	0	0	0	0	0	0	0	1
WNT4	gene	0	0	0	0	0	0	0	0	1
TACR2	gene	0	0	0	0	0	0	0	0	1
AMPD3	gene	0	0	0	0	0	0	0	0	1
CX3CR1	gene	0	0	0	0	0	0	0	0	1
ADA	gene	0	0	0	0	0	0	0	0	1
ANXA1	gene	0	0	0	0	0	0	0	0	1
ESR2	gene	0	0	0	0	0	0	0	0	1
COMT	gene	0	0	0	0	0	0	0	0	1
ANPEP	gene	0	0	0	0	0	0	0	0	1
ABCC2	gene	0	0	0	0	0	0	0	0	1
AKT1	gene	0	0	0	0	0	0	0	0	1
ACVR1	gene	0	0	0	0	0	0	0	0	1
ACVRL1	gene	0	0	0	0	0	0	0	0	1
PRKAA1	gene	0	0	0	0	0	0	0	0	1
ABL1	gene	0	0	0	0	0	0	0	0	1
ABCA1	gene	0	0	0	0	0	0	0	0	1
APAF1	gene	0	0	0	0	0	0	0	0	1
ALK	gene	0	0	0	0	0	0	0	0	1
ABCB11	gene	0	0	0	0	0	0	0	0	1
ABCB1	gene	0	0	0	0	0	0	0	0	1
ARAF	gene	0	0	0	0	0	0	0	0	1
CHRM1	gene	0	0	0	0	0	0	0	0	1
CHRM2	gene	0	0	0	0	0	0	0	0	1
RBP3	gene	0	0	0	0	0	0	0	0	1
ALDH1A1	gene	0	0	0	0	0	0	0	0	1
VKORC1	gene	0	0	0	0	0	0	0	0	1
NQO1	gene	0	0	0	0	0	0	0	0	1
BCHE	gene	0	0	0	0	0	0	0	0	1
LTA	gene	0	0	0	0	0	0	0	0	1
RXRA	gene	0	0	0	0	0	0	0	0	1
DRD4	gene	0	0	0	0	0	0	0	0	1
HTR7	gene	0	0	0	0	0	0	0	0	1
HTR1A	gene	0	0	0	0	0	0	0	0	1
DBH	gene	0	0	0	0	0	0	0	0	1
DRD3	gene	0	0	0	0	0	0	0	0	1
ALOX5	gene	0	0	0	0	0	0	0	0	1
DRD5	gene	0	0	0	0	0	0	0	0	1
AKR1C2	gene	0	0	0	0	0	0	0	0	1
COX5A	gene	0	0	0	0	0	0	0	0	1
COX4I1	gene	0	0	0	0	0	0	0	0	1
CES1	gene	0	0	0	0	0	0	0	0	1
NR1H4	gene	0	0	0	0	0	0	0	0	1
DGUOK	gene	0	0	0	0	0	0	0	0	1
XDH	gene	0	0	0	0	0	0	0	0	1
PLAT	gene	0	0	0	0	0	0	0	0	1
THBD	gene	0	0	0	0	0	0	0	0	1
PPARG	gene	0	0	0	0	0	0	0	0	1
BCL2	gene	0	0	0	0	0	0	0	0	1
FABP2	gene	0	0	0	0	0	0	0	0	1
CFTR	gene	0	0	0	0	0	0	0	0	1
SLC16A1	gene	0	0	0	0	0	0	0	0	1
SLC16A7	gene	0	0	0	0	0	0	0	0	1
PKM	gene	0	0	0	0	0	0	0	0	1
PKLR	gene	0	0	0	0	0	0	0	0	1
CHRM3	gene	0	0	0	0	0	0	0	0	1
OPRD1	gene	0	0	0	0	0	0	0	0	1
OPRM1	gene	0	0	0	0	0	0	0	0	1
NR1I2	gene	0	0	0	0	0	0	0	0	1
RXRB	gene	0	0	0	0	0	0	0	0	1
RARRES1	gene	0	0	0	0	0	0	0	0	1
RARG	gene	0	0	0	0	0	0	0	0	1
RARB	gene	0	0	0	0	0	0	0	0	1
PPARD	gene	0	0	0	0	0	0	0	0	1
ACSL4	gene	0	0	0	0	0	0	0	0	1
RARA	gene	0	0	0	0	0	0	0	0	1
IL1B	gene	0	0	0	0	0	0	0	0	1
SLC9A1	gene	0	0	0	0	0	0	0	0	1
IL13	gene	0	0	0	0	0	0	0	0	1
F12	gene	0	0	0	0	0	0	0	0	1
HTR4	gene	0	0	0	0	0	0	0	0	1
PROS1	gene	0	0	0	0	0	0	0	0	1
HTR1B	gene	0	0	0	0	0	0	0	0	1
F7	gene	0	0	0	0	0	0	0	0	1
F9	gene	0	0	0	0	0	0	0	0	1
F10	gene	0	0	0	0	0	0	0	0	1
PROC	gene	0	0	0	0	0	0	0	0	1
AGTR2	gene	0	0	0	0	0	0	0	0	1
BGLAP	gene	0	0	0	0	0	0	0	0	1
AGTR1	gene	0	0	0	0	0	0	0	0	1
AGT	gene	0	0	0	0	0	0	0	0	1
AVP	gene	0	0	0	0	0	0	0	0	1
DAB2	gene	0	0	0	0	0	0	0	0	1
MGP	gene	0	0	0	0	0	0	0	0	1
F3	gene	0	0	0	0	0	0	0	0	1
WLS	gene	0	0	0	0	0	0	0	0	1
PTH	gene	0	0	0	0	0	0	0	0	1
TAC1	gene	0	0	0	0	0	0	0	0	1
NAT1	gene	0	0	0	0	0	0	0	0	1
PGLYRP1	gene	0	0	0	0	0	0	0	0	1
BDNF	gene	0	0	0	0	0	0	0	0	1
ANG	gene	0	0	0	0	0	0	0	0	1
NOS2	gene	0	0	0	0	0	0	0	0	1
HSD11B1	gene	0	0	0	0	0	0	0	0	1
TOP2A	gene	0	0	0	0	0	0	0	0	1
S100P	gene	0	0	0	0	0	0	0	0	1
PPP2CA	gene	0	0	0	0	0	0	0	0	1
PRKCB	gene	0	0	0	0	0	0	0	0	1
SOAT1	gene	0	0	0	0	0	0	0	0	1
MTTP	gene	0	0	0	0	0	0	0	0	1
CNR2	gene	0	0	0	0	0	0	0	0	1
CNR1	gene	0	0	0	0	0	0	0	0	1
PRLR	gene	0	0	0	0	0	0	0	0	1
PTGER1	gene	0	0	0	0	0	0	0	0	1
PTGER4	gene	0	0	0	0	0	0	0	0	1
PTGIR	gene	0	0	0	0	0	0	0	0	1
PTGER2	gene	0	0	0	0	0	0	0	0	1
PTGER3	gene	0	0	0	0	0	0	0	0	1
PTGFR	gene	0	0	0	0	0	0	0	0	1
SMPD1	gene	0	0	0	0	0	0	0	0	1
HTR2A	gene	0	0	0	0	0	0	0	0	1
HTR6	gene	0	0	0	0	0	0	0	0	1
HTR1D	gene	0	0	0	0	0	0	0	0	1
CHRM5	gene	0	0	0	0	0	0	0	0	1
HRH4	gene	0	0	0	0	0	0	0	0	1
HRH1	gene	0	0	0	0	0	0	0	0	1
CHRM4	gene	0	0	0	0	0	0	0	0	1
TPH1	gene	0	0	0	0	0	0	0	0	1
ADRA2C	gene	0	0	0	0	0	0	0	0	1
NOS3	gene	0	0	0	0	0	0	0	0	1
ADRB3	gene	0	0	0	0	0	0	0	0	1
ADRA2B	gene	0	0	0	0	0	0	0	0	1
CALR	gene	0	0	0	0	0	0	0	0	1
MTNR1A	gene	0	0	0	0	0	0	0	0	1
MTNR1B	gene	0	0	0	0	0	0	0	0	1
GSK3B	gene	0	0	0	0	0	0	0	0	1
MPO	gene	0	0	0	0	0	0	0	0	1
GSTP1	gene	0	0	0	0	0	0	0	0	1
CHAT	gene	0	0	0	0	0	0	0	0	1
CALM3	gene	0	0	0	0	0	0	0	0	1
EPX	gene	0	0	0	0	0	0	0	0	1
KCNE2	gene	0	0	0	0	0	0	0	0	1
INS	gene	0	0	0	0	0	0	0	0	1
CALCA	gene	0	0	0	0	0	0	0	0	1
S100A1	gene	0	0	0	0	0	0	0	0	1
SFMBT1	gene	0	0	0	0	0	0	0	0	1
TNFSF11	gene	0	0	0	0	0	0	0	0	1
NFKB1	gene	0	0	0	0	0	0	0	0	1
GRIN3B	gene	0	0	0	0	0	0	0	0	1
GRIN2A	gene	0	0	0	0	0	0	0	0	1
FGFR2	gene	0	0	0	0	0	0	0	0	1
CDH5	gene	0	0	0	0	0	0	0	0	1
ORM1	gene	0	0	0	0	0	0	0	0	1
CRBN	gene	0	0	0	0	0	0	0	0	1
ORM2	gene	0	0	0	0	0	0	0	0	1
FGF10	gene	0	0	0	0	0	0	0	0	1
LEF1	gene	0	0	0	0	0	0	0	0	1
APLN	gene	0	0	0	0	0	0	0	0	1
TNFRSF11A	gene	0	0	0	0	0	0	0	0	1
TP63	gene	0	0	0	0	0	0	0	0	1
FGFR1	gene	0	0	0	0	0	0	0	0	1
EPHX2	gene	0	0	0	0	0	0	0	0	1
HMGCR	gene	0	0	0	0	0	0	0	0	1
DDC	gene	0	0	0	0	0	0	0	0	1
CYP3A4	gene	0	0	0	0	0	0	0	0	1
PADI4	gene	0	0	0	0	0	0	0	0	1
SSTR5	gene	0	0	0	0	0	0	0	0	1
SSTR2	gene	0	0	0	0	0	0	0	0	1
TACR1	gene	0	0	0	0	0	0	0	0	1
REN	gene	0	0	0	0	0	0	0	0	1
MTOR	gene	0	0	0	0	0	0	0	0	1
PDXK	gene	0	0	0	0	0	0	0	0	1
FGF2	gene	0	0	0	0	0	0	0	0	1
RSPO3	gene	0	0	0	0	0	0	0	0	1
CXCR4	gene	0	0	0	0	0	0	0	0	1
PLD1	gene	0	0	0	0	0	0	0	0	1
TYMS	gene	0	0	0	0	0	0	0	0	1
ENPP1	gene	0	0	0	0	0	0	0	0	1
POLA1	gene	0	0	0	0	0	0	0	0	1
POLB	gene	0	0	0	0	0	0	0	0	1
TERT	gene	0	0	0	0	0	0	0	0	1
CYP51A1	gene	0	0	0	0	0	0	0	0	1
KCNH2	gene	0	0	0	0	0	0	0	0	1
MLNR	gene	0	0	0	0	0	0	0	0	1
SLCO1B3	gene	0	0	0	0	0	0	0	0	1
ALB	gene	0	0	0	0	0	0	0	0	1
SLCO1B1	gene	0	0	0	0	0	0	0	0	1
DNMT1	gene	0	0	0	0	0	0	0	0	1
ADORA3	gene	0	0	0	0	0	0	0	0	1
CPS1	gene	0	0	0	0	0	0	0	0	1
SST	gene	0	0	0	0	0	0	0	0	1
SLC1A1	gene	0	0	0	0	0	0	0	0	1
DARS2	gene	0	0	0	0	0	0	0	0	1
GOT1	gene	0	0	0	0	0	0	0	0	1
LYZ	gene	0	0	0	0	0	0	0	0	1
SLC5A6	gene	0	0	0	0	0	0	0	0	1
UGCG	gene	0	0	0	0	0	0	0	0	1
LIAS	gene	0	0	0	0	0	0	0	0	1
LIPT1	gene	0	0	0	0	0	0	0	0	1
HPD	gene	0	0	0	0	0	0	0	0	1
TRDMT1	gene	0	0	0	0	0	0	0	0	1
DHFR	gene	0	0	0	0	0	0	0	0	1
FBP1	gene	0	0	0	0	0	0	0	0	1
POLE	gene	0	0	0	0	0	0	0	0	1
CBS	gene	0	0	0	0	0	0	0	0	1
RRM2B	gene	0	0	0	0	0	0	0	0	1
CBSL	gene	0	0	0	0	0	0	0	0	1
RRM2	gene	0	0	0	0	0	0	0	0	1
CREB1	gene	0	0	0	0	0	0	0	0	1
POLE2	gene	0	0	0	0	0	0	0	0	1
HINT1	gene	0	0	0	0	0	0	0	0	1
NFKB2	gene	0	0	0	0	0	0	0	0	1
MMP9	gene	0	0	0	0	0	0	0	0	1
IFNG	gene	0	0	0	0	0	0	0	0	1
SLC7A1	gene	0	0	0	0	0	0	0	0	1
ARG2	gene	0	0	0	0	0	0	0	0	1
HMOX1	gene	0	0	0	0	0	0	0	0	1
KLF4	gene	0	0	0	0	0	0	0	0	1
GNRH1	gene	0	0	0	0	0	0	0	0	1
ARG1	gene	0	0	0	0	0	0	0	0	1
AZIN1	gene	0	0	0	0	0	0	0	0	1
OTC	gene	0	0	0	0	0	0	0	0	1
IGF1R	gene	0	0	0	0	0	0	0	0	1
NNMT	gene	0	0	0	0	0	0	0	0	1
NOXO1	gene	0	0	0	0	0	0	0	0	1
TF	gene	0	0	0	0	0	0	0	0	1
CYP11B1	gene	0	0	0	0	0	0	0	0	1
TGFA	gene	0	0	0	0	0	0	0	0	1
AOX1	gene	0	0	0	0	0	0	0	0	1
KCNJ11	gene	0	0	0	0	0	0	0	0	1

## Sheet: Sheet1
Nonanal
(1R,5R,7S)-4,7-dimethyl-7-(4-methylpent-3-enyl)bicyclo[3.1.1]hept-3-ene
HEXACOSANE
Mandenol
Alloisoimperatorin
Falcarindiol
Ammidin
isoimperatorin
Cnidilin
Moslene
()-Aromadendrene
alpha-humulene
Peruviol
8-Hydroxybergapten
Skimmetin
Iva
Ethyl oleate (NF)
nonanoic acid
beta-Selinene
Aristolone
angelicin
FER
Scopoletol
Marmesine
Propylcyclopentane
bergaptol
Byakangelicin
neobyakangelico l
5-[[(2S)-3,3-dimethyloxiran-2-yl]methoxy]-3,7-dihydropyrano[3,2-f]benzofuran-2-one
{5-[2'(R)-Hydroxy-3'-methyl-3'-butenyl-oxy]furocoumarin}
9-[[(2R)-3,3-dimethyloxiran-2-yl]methoxy]furo[3,2-g]chromen-7-one
sabinol
suberosin
Byakangelicol
desmodimiine
pyrene
4-[(2S)-2,3-dihydroxy-3-methylbutoxy]furo[3,2-g]chromen-7-one
sen-byakangelicol
osthol
EEE
paeonol
(R)-p-Menth-1-en-4-ol
Hemo-sol
Xanthotoxol
α-Longipinene
alpha-Curcumene
palmitic acid
Cymol
(L)-alpha-Terpineol
(-)-alpha-Pinene
CAM
EIC
Myrcene
(R)-linalool
Methyleugenol
L-Limonen
()-Borneol
farnesol
eugenol
o-Thymol
Sitogluside
beta-sitosterol
coumarin
Stigmasterol
(-)-Epoxycaryophyllene
anethole
Farnesene
TMH
delta-amorphene
PENTYLFURAN
(S)-camphor
oleic acid
DBP
(R)-(-)-alpha-Phellandrene
WLN: VHR
(S)-Matsutake alcohol
Hyacinthin
trans-2-nonenal
methyl salicylate
Linoleic
sucrose
stearic acid
hexadecane
Butylacetat
Cedrol
methyl palmitate
beta-elemene
Germacron
calarene
(1R,4S,4aR,8aR)-4-isopropyl-1,6-dimethyl-3,4,4a,7,8,8a-hexahydro-2H-naphthalen-1-ol
CLR
Ethylpalmitate
19894-97-4
muurolene
(&#8722;)-Alloaromadendrene
(4S)-4-isopropylcyclohexene-1-carbaldehyde
octanol
49070_FLUKA
myristic acid
PENTADECYLIC ACID
Daturic acid
Isocaryophyllene
delta-elemene
Tiglic acid
METHYL LINOLEATE
zoomaric acid
Tetracosane
ZINC03860434
EUG
panaxynol
()-Cuparene
cis-Thujopsene
(Z)-Ligustilide
1H-Cycloprop(e)azulen-7-ol, decahydro-1,1,7-trimethyl-4-methylene-, (1aR-(1aalpha,4aalpha,7beta,7abeta,7balpha))-
(-)-Comphene
Phellopterin
(4S)-1-methyl-4-(6-methylhepta-1,5-dien-2-yl)cyclohexene
Methyl octadeca-8,11-dienoate
(2S)-2-myristyloxirane
Methyl 5,8,11-heptadecatriynoate
T-Cadinol
T-Muurolol
isopimpinellin
Prangenidin
auraptenol
Linolein, 2-mono-
5-METHYLFURFURAL
beta-Terpinene
1,2-Benzenedicarboxylicacid, mono(2-ethyl) hexylester
Gaidic acid
Tetradecanal
3-Allyl-2-methoxyphenol
β-maaliene
Osmanthuside H
Ethyl linolelaidate
MENTHOL
methyl icosa-11,14-dienoate
(-)-beta-Fenchol
2-Methyl-5-ethylpyrazine
2,5-Dimethylpiazine
Hexyl formate
TRIMETHYLPYRAZINE
.alpha.-Carene
(1S,4R,4aR,8aR)-1-isopropyl-4,7-dimethyl-2,3,4,5,6,8a-hexahydro-1H-naphthalen-4a-ol
scopoline
eremophilene
β-cedrene
caryophellene
Prangenin
N-Undecyl Acetate
1-Nonen-3-Ol
N-Methylephedrine
1-Tetradecanol
1-Heptadecanol
Exaltolide
Alpha-Phellandrene
1-Tetradecene
1,4,7-Tridecatriene
1-Monolinolein
Elemene
Camphene
20-Hexadecanoylingenol
P-Cymene
Trans-Beta-Farnesene
(S)-Carvone
1-Pentadecene
Monomethyl-Cis-Hinokiresinol
Scopoletin
Humulene
Methylcyclohexane
Sendanone Acetate
Lauric Acid, Ethyl Ester
Limonene
L-Carvone
Alpha-Pinene
Umbelliferone
Terpinen-4-Ol
P-Cymen-2-Ol
Beta-Pinene
Camphor
7-Demethylsuberosin
Lauric Acid, Methyl Ester
Phenethyl Alcohol
Undecene
Trans-Caryophyllene
Nerolidol
Acetoin
Oxyphyllacinol
10-Undecenoic Acid
Octadecanol
1-Methyl-2-[(Z)-6-Pentadecenyl]-4(1h)-Quinolone
Bornyl Acetate
o-Acetyltoluene
cis-Zimtsaeure
citric acid
Crysophanol
MAE
OXL
β-sitosterol
(+)-Catechin-pentaacetate
(-)-Epicatechin-pentaacetate
2-Cinnamoyl-glucose
EUPATIN
3-Hydroxy-25-norfriedel-3,1(10)-dien-2-one-30-oic acid
5-Carboxy-7-hydroxy-2-methyl-benzopyran-gamma-one
Anthraglycoside B
Chrysophanol glucoside
Emodin-6-glucoside
gallocatechin
1,8-dihydroxy-3-methoxy-2,6-dimethyl-9,10-anthraquinone
Physcion-9-O-beta-D-glucopyranoside_qt
Physciondiglucoside
ZINC04081604
5-[(Z)-2-(3-hydroxy-4-methoxy-phenyl)vinyl]resorcinol
Rhein diglucoside
rhein
Rheinoside A_qt
Serotonin
Torachrysone-8-O-beta-D-(6'-oxayl)-glucoside
Toralactone
[(2R,3S,4S,5R,6S)-6-[4-[(Z)-2-(3,5-dihydroxyphenyl)ethenyl]phenoxy]-3,4,5-trihydroxyoxan-2-yl]methyl 3,4,5-trihydroxybenzoate
PIT
1-O-Galloyl-glycerol
laccaic acid D
Emodin-1-O-beta-D-glucopyranoside
cinnamic acid
Daucosterol_qt
DMR
10beta-Hydroxy-6beta-isobutyrylfuranoeremophilane
DLA
RHAPONTIN
succinic acid
aloe-emodin
emodin
Physcion
3,4,5-trihydroxybenzoic acid
(-)-catechin
3-Hydroxy-25-Norfriedel-3,1
5-Acetyl-7-Hydroxy-2-Methylbenzopyran-Gamma-One
Rheinoside A
Gallicacid
Epicatechin
Palmidin C
Progesterone
Rhapontisterone
Serotonine
Chrysophanol
Emodin Anthrone
2-Methyl Cardol
Procyanidin B-5,4'-O-Gallate
Procyanidin B-5,5'-O-Gallate
Procyanidin B-5,6'-O-Gallate
protocatechuic acid
5-isopropyl-2-methylbicyclo[3.1.0]hex-2-ene
[(3R)-3,7-dimethylocta-1,6-dien-3-yl] acetate
NERYLACETATE
protocatechualdehyde
1,2,5,6-tetrahydrotanshinone
beta-Chamigrene
Poriferasterol
poriferast-5-en-3beta-ol
D-Camphene
cyanidol
sugiol
caffeic acid
(-)-beta-Phellandrene
oleanolic acid
Dehydrotanshinone II A
VIV
Baicalin
[(1S)-endo]-(-)-Borneol
beta-caryophyllene
L-Serin
Threonin
PHA
LPG
tigogenin
GLY
ursolic acid
Gulutamine
L-
(-)-Epicedrol
Leucinum
h-Met-h
L-Lysin
DTY
digallate
isoferulic acid
luteolin
Prolinum
8-isopropylidene-1,5-dimethylcyclodeca-1,5-diene
ASI
L-Valin
L-Ile
(E)-3-(3-hydroxy-4,5-dimethoxy-phenyl)acrylic acid
5,6-dihydroxy-7-isopropyl-1,1-dimethyl-2,3-dihydrophenanthren-4-one
1,2-DT-Quinone
Dehydromiltirone
1-ketoisocryptotanshinone
2-isopropyl-8-methylphenanthrene-3,4-dione
3α-hydroxytanshinoneⅡa
3beta-Hydroxytanshinone IIA
(1R,4R,5S)-1-isopropyl-4-methyl-4-bicyclo[3.1.0]hexanol
(E)-3-[2-(3,4-dihydroxyphenyl)-7-hydroxy-benzofuran-4-yl]acrylic acid
4-methylenemiltirone
2-(4-hydroxy-3-methoxyphenyl)-5-(3-hydroxypropyl)-7-methoxy-3-benzofurancarboxaldehyde
6-o-syringyl-8-o-acetyl shanzhiside methyl ester_qt
7-oxoroyleanone2
(4bS,8aS,10S)-10-hydroxy-2-isopropyl-4b,8,8-trimethyl-5,6,7,8a,9,10-hexahydrophenanthrene-3,4-dione
formyltanshinone
3-beta-Hydroxymethyllenetanshiquinone
Methylenetanshinquinone
przewalskin a
przewalskin b
przewalskin c
przewalskin d
Przewaquinone A
Przewaquinone B
przewaquinone c
(6S,7R)-6,7-dihydroxy-1,6-dimethyl-8,9-dihydro-7H-naphtho[8,7-g]benzofuran-10,11-dione
przewaquinone f
(2S)-3-(3,4-dihydroxyphenyl)-2-hydroxypropanoic acid
saloilenone
sclareol
tanshinaldehyde
Tanshinol A
Danshenol B
Danshenol A
Z-8-Hexadecen-1-ol acetate
Salvilenone
carnosol
cryptotanshinone
dan-shexinkum a
dan-shexinkum b
dan-shexinkum d
danshenspiroketallactone
danshenspiroketallactoneii
deoxyneocryptotanshinone
dihydroisotanshinoneⅠ
Istidina
dihydrotanshinlactone
dihydrotanshinoneⅠ
diisopro-penyl methyl vinyl cyclohexane2
epidanshenspiroketallactone
ethyl lithospermate
C09092
isocryptotanshi-none
isosalvianolic acid c
isotanshinone iib
Isotanshinone II
Isotanshinone I
lithospermic acid
manool
methylrosmarinate
methyltanshinonate
miltionone Ⅰ
miltionone Ⅱ
miltipolone
Miltirone
neocryptotanshinone ii
neocryptotanshinone
przewalskin
1-methyl-8,9-dihydro-7H-naphtho[5,6-g]benzofuran-6,10,11-trione
potassium salvianolate d
prolithospermic acid
(2S,3S)-2-(3,4-dihydroxyphenyl)-7-hydroxy-4-[(E)-3-hydroxy-3-oxoprop-1-enyl]-2,3-dihydrobenzofuran-3-carboxylic acid
(2R)-3-(3,4-dihydroxyphenyl)-2-[(Z)-3-(3,4-dihydroxyphenyl)acryloyl]oxy-propionic acid
salviacoccin
danshensu
salvianic acid c
salvianolic acid a
salvianolic acid c
salvianolic acid d
salvianolic acid g
salvianolic acid j
salvilenone Ⅰ
salviolone
methyl (1S,4aS,5R,7S,7aS)-5,7-dihydroxy-7-methyl-1-[(2S,3R,4S,5S,6R)-3,4,5-trihydroxy-6-(hydroxymethyl)oxan-2-yl]oxy-4a,5,6,7a-tetrahydro-1H-cyclopenta[d]pyran-4-carboxylate
shanzhiside methyl ester_qt
(6S)-6-hydroxy-1-methyl-6-methylol-8,9-dihydro-7H-naphtho[8,7-g]benzofuran-10,11-quinone
Tanshindiol B
Przewaquinone E
Tanshilactone
tanshinone iia
(6S)-6-(hydroxymethyl)-1,6-dimethyl-8,9-dihydro-7H-naphtho[8,7-g]benzofuran-10,11-dione
tanshinone Ⅵ
tanshinone i
Spirostan-3-ol, (3beta,5alpha,25S)-
β-cadinol
apigenin
luteolin-7-o-glucoside
Germacrene D
Tanshiquinone B
Isocucurbitacin D
Salonitenolide
Miltionone I
Neotanshinone C
Salvinone
Cryptoxanthin
Ferruginol
Isocryptotanshinone
Heteratisine
Isotenulin
Dihydroisotanshinone I
Tanshinone Vi
Daphneolone
Tanshinone Ii A
Gamma-Sitosterol
Dauricine
Rosmarinine
6-Hydroxymethyllumazin
Samaderin A
3-Hydroxytaxinine A
Ursolicacid
Salviol
Dihydrokaranone
vanillic acid
Mairin
Jaranol
Rhamnocitrin
alexandrin
hederagenin
(3S,8S,9S,10R,13R,14S,17R)-10,13-dimethyl-17-[(2R,5S)-5-propan-2-yloctan-2-yl]-2,3,4,7,8,9,11,12,14,15,16,17-dodecahydro-1H-cyclopenta[a]phenanthren-3-ol
isorhamnetin
lupeol
3,9-di-O-methylnissolin
3-Hydroxy-2-picoline
(2S)-4-methoxy-7-methyl-2-[1-methyl-1-[(2S,3R,4S,5S,6R)-3,4,5-trihydroxy-6-methylol-tetrahydropyran-2-yl]oxy-ethyl]-2,3-dihydrofuro[3,2-g]chromen-5-one
5'-hydroxyiso-muronulatol-2',5'-di-O-glucoside_qt
7,2'-dihydroxy-3',4'-dimethoxyisoflavone-7-O-β-D-glucoside
7-O-methylisomucronulatol
9,10-dimethoxypterocarpan-3-O-β-D-glucoside
(6aR,11aR)-9,10-dimethoxy-6a,11a-dihydro-6H-benzofurano[3,2-c]chromen-3-ol
13-hydroxy-9,11-octadecadienoic acid
Arabinose,d
Fucopyranose, L-
Bifendate
gamma-aminobutyric acid
FERULIC ACID (CIS)
daidzein
Ononin
formononetin
(+)-Syringaresinol
cis-p-Coumarate
Flavaxin
Astraisoflavanin
Mucronulatol
Caffeate
rutin
Lariciresinol
Calycosin
3'-Hydroxy-4'-methoxyisoflavone-7-O-beta-D-glucoside
XLS
nicotinic acid
kaempferol
rhamnocitrin-3-O-glucoside
RAM
Crystal VI
betaine
linolenic acid
FA
(Z)-1-(2,4-dihydroxyphenyl)-3-(4-hydroxyphenyl)prop-2-en-1-one
Hirsutrin
isomucronulatol-7,2'-di-O-glucosiole
1,7-Dihydroxy-3,9-dimethoxy pterocarpene
quercetin
Astragaloside Vi
Choline
Uridine
Astragaloside Ii
Soyasaponin 1
Guanosine
Astramembrannin I
Soyasapogenol B
Astragaloside V
Astragaloside Iii
Astragaloside I
3,5-Dimethoxystilbene
Adenine
Astragaloside Vii
Canavanine
zinc oxide
Dehydroabietic Acid
Abietic Acid
Sandaracopimaric Acid
Pimaric Acid
Isopimaric Acid
Aluminium
Iron
Silicon
Calcium Carbonate
(2R)-3-oxo-2-phenylbutanenitrile
[(1R)-1-(5,8-dihydroxy-1,4-dioxo-2-naphthyl)-4-methyl-pent-3-enyl] 2-methylpropanoate
[(1R)-1-(5,8-dihydroxy-1,4-dioxo-2-naphthyl)-4-methyl-pent-3-enyl] 3-hydroxy-3-methyl-butanoate
[(1R)-1-(5,8-dihydroxy-1,4-dioxo-2-naphthyl)-4-methyl-pent-3-enyl] 3-methylbutanoate
[(1R)-1-(5,8-dihydroxy-1,4-dioxo-2-naphthyl)-4-methyl-pent-3-enyl] propanoate
11-Eicosenoic Acid
1-methoxyacetylshikonin
3-(1,1-Dimethyl Allyl) Herniarin
5-[(E)-5-(3-furyl)-2-methyl-pent-2-enyl]-2,3-dimethoxy-p-benzoquinone
acetylshikonin
Alkannan
Alkannin beta,beta-dimethylacrylate
alpha-methyl-n-butylshikonin
Anhydroalkannin
Arnebin 7
arnebinol
arnebinone
beta-acetoxyisovalerylshikonin
Caffeic Acid Dimethyl Ether
Deoxyshikonin
Eicosanol
Ethyl senecioate
Isoarnebin 4
Isobutyryl shikonin
Isovanillin
lignoceric acid
lithospermidin A
Lithospermidin B
Lobelanidine
O9-Angeloylretronecine
SENECIC ACID
Shikonin
Shikonine
shikonofuran B
shikonofuran C
Shinjulactone K
sitosterol
Tormentic acid
